# Supplementary material for: Transcription factors-related molecular subtypes and risk prognostic model: exploring the immunogenicity landscape and potential drug targets in hepatocellular carcinoma
Source: Cancer Cell Int. 2024 Jan 4;24:9. doi: 10.1186/s12935-023-03185-1 (PMC10765642; doi:10.1186/s12935-023-03185-1)
Supplement: Supplementary file 8 — Additional file 8: Table S1. The raw data for calculating the risk score based on the TCGA database. [file 12935_2023_3185_MOESM8_ESM.xlsx]

## Sheet: Raw data from the TCGA database
Sample ID	Gene Symbol									Risk	Risk Score
	ZIC2	CENPA	FOXM1	E2F1	TCF19	MYBL2	HMGA1	ESR1	HMGB2
TCGA-G3-A25X-01	2.66334	3.60751	3.24155	6.22193	5.10033	6.3422	8.29645	0.113434	5.42351	High_risk	1.53531
TCGA-DD-AADS-01	0.125651	0.317072	0.196733	2.92416	1.56871	1.75412	3.80178	1.08202	3.72767	Low_risk	-0.0930889
TCGA-G3-AAV3-01	1.01735	1.78626	3.19942	3.88751	4.26903	4.03164	5.9318	1.81906	5.73797	Low_risk	0.490473
TCGA-T1-A6J8-01	0.128293	0.422233	0.641176	2.59929	2.05658	1.62063	6.16556	0.60046	3.6618	Low_risk	0.26907
TCGA-2Y-A9GU-01	1.49303	2.33374	3.21566	2.69031	2.5758	3.00029	5.37244	0.121546	4.84819	High_risk	1.21992
TCGA-2Y-A9HB-01	3.17082	0.93644	1.50203	2.34284	2.5084	2.20066	5.62932	0.788602	5.11202	Low_risk	0.52265
TCGA-DD-A73E-01	1.91184	1.16079	2.44316	3.40448	4.54761	2.75219	7.4106	1.27208	5.46277	Low_risk	0.403958
TCGA-UB-A7MB-01	1.8972	4.2167	5.44171	6.20522	6.75042	6.34705	7.19167	0.608242	7.8461	High_risk	1.26632
TCGA-DD-A73A-01	2.91229	1.28611	2.19469	3.05252	2.95189	2.45159	4.72426	1.72023	4.96875	Low_risk	0.585293
TCGA-DD-AAEG-01	2.70117	1.31348	2.50599	4.20626	2.9446	2.68847	5.82501	0.27608	4.60359	Low_risk	0.701221
TCGA-ED-A8O6-01	2.4626	3.05742	4.13972	4.38371	3.34484	5.80555	7.44841	0.120352	6.36737	High_risk	1.53464
TCGA-G3-AAV7-01	4.29054	4.83887	5.72385	6.87389	6.70101	7.89587	8.43464	0.275841	7.70699	High_risk	1.91281
TCGA-CC-A7IJ-01	1.74088	6.08342	6.96574	5.49691	6.35272	6.72744	6.54646	1.12816	7.60419	High_risk	2.50461
TCGA-2Y-A9H9-01	2.01353	1.10474	2.80857	4.32925	3.32544	2.3382	4.81406	1.87192	5.71068	Low_risk	0.323383
TCGA-CC-5261-01	5.5603	3.53179	4.31824	6.06168	6.35734	5.27338	8.21722	0.908044	6.28057	High_risk	1.60714
TCGA-RC-A7SH-01	0.705491	2.70986	3.52933	5.84759	4.07092	6.29539	7.01169	0.0380147	5.35609	High_risk	0.943612
TCGA-DD-A1EI-01	2.25202	2.39468	4.25478	4.87494	3.66912	4.76936	6.71269	1.23762	4.73622	High_risk	1.31883
TCGA-G3-A3CJ-01	0.25544	0.302758	0.584674	1.72303	1.31875	0.713256	4.31722	1.2587	4.23569	Low_risk	0.14558
TCGA-GJ-A9DB-01	2.74827	2.65292	3.68606	4.64613	4.42812	3.97258	6.48699	2.6897	5.72066	High_risk	1.28526
TCGA-ED-A7PY-01	0.0339339	2.11597	1.71914	3.03905	2.98466	2.86045	5.23188	0.349139	4.75107	Low_risk	0.722714
TCGA-K7-A5RG-01	1.31916	2.08311	3.36065	4.38383	4.22433	4.7395	6.54453	1.6339	6.13321	Low_risk	0.682954
TCGA-G3-A7M5-01	0.945158	0.755657	0.974603	3.50818	2.24905	1.53411	5.32377	0.771294	4.74249	Low_risk	0.265029
TCGA-DD-AADN-01	3.19382	3.64069	1.62176	4.73613	2.67009	5.71788	7.24582	0.0272956	6.1481	High_risk	1.77433
TCGA-CC-A8HS-01	4.9232	4.57454	5.56803	5.63831	5.02839	6.53527	5.99206	0.212383	7.31507	High_risk	1.96246
TCGA-WQ-AB4B-01	2.35414	1.41997	0.792272	3.03754	1.9794	2.17945	5.27842	1.48877	4.85859	Low_risk	0.777833
TCGA-FV-A23B-01	4.00046	2.82355	3.17452	4.08884	3.86206	4.83532	5.73042	0.193961	6.63995	High_risk	1.09019
TCGA-FV-A3R3-01	0.475292	0.585443	1.55144	1.70146	2.08929	1.98528	5.05664	0.531169	5.0403	Low_risk	0.126986
TCGA-G3-AAV0-01	0.712552	1.11809	0.687329	2.93148	1.95308	1.67102	3.48767	2.81034	3.89272	Low_risk	0.432066
TCGA-5C-A9VG-01	1.46723	2.24266	4.6019	4.19913	3.50253	5.7063	7.78616	0.396269	6.53113	High_risk	1.07672
TCGA-BC-4072-01	1.69653	3.37664	3.79358	4.38535	4.00646	5.35149	6.87784	0.242328	7.11044	High_risk	1.32727
TCGA-DD-AAVV-01	1.45927	1.27852	2.05696	4.88787	3.57515	4.12487	7.2203	0.224905	5.75401	Low_risk	0.337265
TCGA-DD-AADB-01	3.63787	3.85461	4.78812	4.40464	4.04739	5.9409	6.98744	0.149129	6.59939	High_risk	1.88593
TCGA-DD-AAVQ-01	2.94709	2.92134	3.78619	4.97517	3.57073	5.22769	7.10415	0.216113	5.92896	High_risk	1.45067
TCGA-CC-5258-01	0.0676387	3.60894	4.79477	4.30692	4.02737	5.60125	9.45968	0.220082	6.00519	High_risk	1.94787
TCGA-EP-A3JL-01	1.58636	1.7229	2.37729	4.54555	3.16443	4.17089	6.44614	1.13323	5.44364	Low_risk	0.705104
TCGA-DD-A73C-01	0.0270125	0.870424	1.66489	2.03305	2.54411	1.25496	4.48697	4.24016	4.42314	Low_risk	0.455786
TCGA-G3-AAV1-01	2.00694	1.29866	2.73064	4.0088	2.94888	2.22389	7.17995	0.230695	4.92149	High_risk	0.872816
TCGA-DD-AAEE-01	2.40781	1.69631	2.15147	4.52062	3.69325	3.94845	6.12026	0.213005	6.08352	Low_risk	0.441061
TCGA-G3-A25T-01	2.60222	3.6129	3.31352	4.51674	3.9829	4.44256	7.82797	0.369159	6.22962	High_risk	1.82039
TCGA-LG-A9QC-01	0.524365	1.49365	2.75339	3.20342	2.74319	1.79876	5.40618	1.56452	3.74935	High_risk	0.904287
TCGA-ED-A82E-01	3.50318	0.932364	1.66962	3.83218	3.7465	2.75687	6.14122	0.243303	4.50726	Low_risk	0.33656
TCGA-DD-AACF-01	0.0717627	1.86295	3.49714	7.02733	5.57552	4.63411	5.19415	1.11383	5.89325	Low_risk	-0.0826405
TCGA-QA-A7B7-01	3.32454	3.96529	4.69019	6.40966	5.07939	6.17258	6.07745	0.248292	7.30591	High_risk	1.41077
TCGA-DD-AAC9-01	0.376846	0.588709	0.856308	1.66416	1.50162	1.84028	5.81616	0.900799	4.23688	Low_risk	0.425936
TCGA-DD-AAE6-01	4.30363	3.10425	4.45572	5.81571	4.98948	6.99703	5.32024	0.0316775	5.69158	High_risk	1.00233
TCGA-DD-A3A2-01	0.911193	0.160017	0.558464	1.87346	1.27751	0.566182	3.1584	2.25102	3.15483	Low_risk	0.151424
TCGA-DD-A39Y-01	3.84484	3.93358	2.8989	3.97621	3.86554	5.90516	8.46774	0.120352	6.36781	High_risk	2.03835
TCGA-BC-A112-01	3.52907	2.51134	3.37768	3.9407	3.2982	4.54401	9.30912	0.363003	5.21412	High_risk	1.79681
TCGA-ZP-A9CZ-01	0.0569996	3.83379	4.90048	6.32937	6.39375	4.20542	7.38966	0.496002	7.38343	High_risk	1.1665
TCGA-CC-A3MB-01	0.489132	3.85413	5.37407	6.59255	5.14073	6.92311	7.49136	0.314407	6.51851	High_risk	1.43247
TCGA-DD-AAE1-01	3.57215	1.27346	2.3516	2.85611	2.86299	3.89289	4.05709	0.0440443	4.06131	Low_risk	0.442577
TCGA-EP-A3RK-01	1.4197	3.19009	3.98206	5.51921	4.27986	4.99597	7.958	0.424815	6.00913	High_risk	1.48624
TCGA-G3-A3CG-01	2.98176	0.608147	2.03601	3.28747	2.92414	2.09983	6.41995	1.05249	5.14119	Low_risk	0.425557
TCGA-DD-AA3A-01	5.13405	4.19193	5.23353	6.07048	5.14744	5.91572	9.08799	0.166972	7.87849	High_risk	2.16323
TCGA-BC-4073-01	1.87739	3.18185	4.36585	4.39853	4.69928	6.28698	7.42963	0.711054	6.52592	High_risk	1.25552
TCGA-DD-AACK-01	4.03833	1.85714	2.62237	3.13315	3.17679	2.3764	6.46342	0.128425	5.65829	High_risk	1.08425
TCGA-XR-A8TE-01	2.46511	0.369941	1.39747	2.54789	1.84724	1.71387	6.90807	0.151469	5.39858	Low_risk	0.443722
TCGA-G3-A25V-01	1.39802	0.722029	1.18656	2.28185	1.85906	1.89422	5.89112	1.33445	5.0206	Low_risk	0.480015
TCGA-DD-A4NA-01	2.22531	2.8868	2.74668	4.16006	3.98175	4.11165	7.1613	0.217479	5.73771	High_risk	1.29201
TCGA-DD-AAD3-01	0.527471	1.03956	2.28176	2.58888	3.41179	2.17989	7.0117	1.30334	5.30963	Low_risk	0.472952
TCGA-DD-A118-01	0.59827	1.69568	3.57322	3.32879	3.05322	3.73118	5.6814	0.762221	4.60111	Low_risk	0.775652
TCGA-CC-A9FV-01	0.0299829	0.803723	1.30042	3.1575	3.06084	1.60597	5.54548	2.11343	5.54113	Low_risk	0.102351
TCGA-ED-A459-01	0.640621	2.92702	3.98502	5.01325	4.61128	6.30894	7.42086	0.487486	5.46973	High_risk	1.0829
TCGA-RC-A7SB-01	1.20858	2.05429	2.49789	4.69991	3.64096	3.42254	4.87436	1.65782	4.58915	Low_risk	0.713834
TCGA-WQ-A9G7-01	3.24847	3.89218	3.82049	4.69961	4.81491	6.18217	7.6478	0.253142	5.76719	High_risk	1.77561
TCGA-DD-AAEA-01	2.32432	2.50108	3.20808	5.7319	4.03079	6.00763	5.2264	0.918081	5.99954	Low_risk	0.663692
TCGA-G3-A7M7-01	2.21829	0.405557	0.952557	1.6596	1.02984	1.38731	5.02394	1.2652	3.32282	Low_risk	0.641298
TCGA-BC-A10T-01	2.07344	1.82928	3.13424	4.11281	3.40666	2.72159	4.49817	2.6551	4.64721	High_risk	0.855264
TCGA-DD-AADP-01	2.28496	1.71444	3.59754	4.00018	3.57245	3.22782	5.71226	0.750006	5.57063	Low_risk	0.734369
TCGA-DD-AACT-01	1.0345	1.46973	2.33785	3.21985	2.83748	2.84374	5.74735	0.694212	4.65689	Low_risk	0.665049
TCGA-UB-A7MA-01	4.20585	5.11355	3.65291	5.72768	4.62944	6.56255	8.83627	0.797345	6.71921	High_risk	2.62914
TCGA-DD-A73D-01	0.126576	1.52802	1.18783	2.56954	3.20165	1.43461	5.68989	1.03682	4.68711	Low_risk	0.541622
TCGA-DD-A4NB-01	0.164658	0.432959	1.55075	2.00014	2.43512	1.47576	5.03682	0.578021	4.36963	Low_risk	0.0543234
TCGA-2Y-A9GT-01	2.49559	0.899949	1.89348	4.06063	3.26608	2.47171	4.96113	2.70907	5.53666	Low_risk	0.252239
TCGA-DD-AADL-01	3.36813	2.33608	3.40824	4.98955	4.80527	4.66352	6.57225	1.48934	5.09415	High_risk	0.985889
TCGA-DD-A1EG-01	2.24966	2.55417	2.87011	4.07801	4.03309	5.31616	8.04731	0.383276	5.86692	High_risk	1.14963
TCGA-DD-A4ND-01	2.35036	2.25966	3.21917	3.71064	3.64037	4.14275	5.20056	1.14945	5.45799	High_risk	0.875964
TCGA-2Y-A9H6-01	3.03663	1.06074	2.17511	2.70722	2.77699	3.39808	4.60976	0.522257	5.22095	Low_risk	0.303253
TCGA-DD-AAW1-01	0.32964	0.236829	1.13198	2.39158	2.12446	0.701593	4.57152	3.27477	4.39276	Low_risk	0.149868
TCGA-DD-A1EA-01	2.29478	1.66148	3.04827	3.34008	3.21367	3.34167	6.37311	0.641454	5.97928	Low_risk	0.771319
TCGA-ED-A66Y-01	4.85278	3.44051	4.25671	4.668	4.70399	4.66806	5.72803	0.153676	6.7807	High_risk	1.42725
TCGA-DD-AACH-01	4.78942	4.15118	4.32518	6.97972	6.79958	6.47952	7.83212	0.432104	7.48316	High_risk	1.44291
TCGA-XR-A8TC-01	0.0465609	2.13953	3.55631	4.25991	4.45178	4.4297	8.13778	0.230203	5.50024	High_risk	0.833904
TCGA-DD-A3A4-01	0	0.571628	1.39594	1.35276	1.46827	0.527771	5.54685	0.0908534	3.37551	Low_risk	0.568553
TCGA-DD-A11A-01	2.8643	2.0965	3.43343	3.92843	4.55822	4.22618	6.75415	0.450274	4.15692	High_risk	0.985581
TCGA-DD-AADF-01	3.56087	3.13512	2.54942	6.49964	3.77229	2.9358	5.06645	0.0687396	5.75609	High_risk	1.28841
TCGA-ZP-A9D0-01	1.78823	0.76562	1.88483	1.45054	2.0877	1.78981	5.50987	0.31545	4.311	Low_risk	0.538784
TCGA-UB-AA0V-01	0.0669502	0.35682	0.77804	2.33265	2.06506	0.644225	4.03071	3.19665	4.12646	Low_risk	0.113887
TCGA-MR-A520-01	0.0223323	0.244278	0.791772	1.5692	1.39446	1.01293	3.68702	3.33525	3.50016	Low_risk	0.210253
TCGA-RC-A6M5-01	0.0863762	0.196355	0.716771	1.00777	1.72635	0.89724	5.43547	0.367147	4.03845	Low_risk	0.12737
TCGA-EP-A2KA-01	4.99972	2.78885	4.11963	4.07034	4.34863	4.43546	7.3731	0.11023	6.47622	High_risk	1.4589
TCGA-DD-AAE7-01	2.58463	0.803971	0.984772	1.69118	1.70624	1.03379	4.46751	2.52592	4.4295	Low_risk	0.643516
TCGA-DD-AAE4-01	0.0586628	1.28528	1.04928	4.4664	3.65127	2.6364	3.83799	2.20439	5.9676	Low_risk	-0.203148
TCGA-DD-A4NF-01	2.30906	0.272262	0.930094	1.66526	1.66785	0.459432	5.18171	2.48148	3.49034	Low_risk	0.593011
TCGA-BW-A5NP-01	4.43401	2.8878	3.08836	4.35613	4.32808	3.73094	6.58455	0.0236102	6.22108	High_risk	1.30588
TCGA-RC-A6M3-01	0.922883	2.72701	3.47854	4.40835	3.41841	4.53772	8.17386	0.237564	5.80888	High_risk	1.4192
TCGA-DD-AACP-01	3.26502	3.8578	5.24888	6.07089	4.51263	7.24723	8.93922	0.0669502	6.9927	High_risk	1.93053
TCGA-DD-AAE0-01	4.67383	3.61866	4.13146	5.73514	4.58555	6.98669	9.4784	0.234869	5.59623	High_risk	2.05757
TCGA-BC-A8YO-01	3.9675	4.26306	5.33012	5.67936	5.18337	5.74012	7.2503	1.25048	8.29309	High_risk	1.86466
TCGA-DD-A3A9-01	2.79054	1.45075	1.49098	3.47759	3.00754	4.27717	6.4738	0.123666	4.53016	Low_risk	0.63542
TCGA-CC-A7II-01	4.19659	4.4808	4.88488	6.39958	3.68978	8.20577	9.97692	0.0690147	5.7442	High_risk	2.72984
TCGA-DD-AAD1-01	3.50171	1.37005	2.70388	3.40029	3.49247	3.31635	6.45994	1.05415	5.54921	Low_risk	0.701605
TCGA-XR-A8TF-01	3.37054	1.8913	2.6349	5.91079	2.93883	2.93102	5.72709	0.0430645	6.00715	High_risk	0.855814
TCGA-G3-A6UC-01	0.0253123	0.593497	1.87054	1.34477	3.47756	0.846874	5.7482	2.83802	4.58999	Low_risk	0.237704
TCGA-DD-A1ED-01	0.0517201	0.113967	0.257493	0.687419	1.00633	0.518837	3.91762	2.64088	3.9031	Low_risk	0.15851
TCGA-CC-5262-01	2.72026	3.50674	3.56494	4.73351	3.48522	4.8404	7.14257	0.384381	5.73787	High_risk	1.82811
TCGA-ZS-A9CF-01	3.61912	3.44132	4.09301	5.4384	5.20562	3.65711	5.37002	1.81344	7.44774	High_risk	1.24406
TCGA-FV-A3I1-01	1.30317	2.65956	3.6802	3.79953	3.91169	5.05071	7.74695	0.568616	5.6628	High_risk	1.26501
TCGA-DD-AAW0-01	0.584289	1.80674	2.5901	2.98439	2.98335	2.63698	6.14956	1.08977	4.58607	High_risk	0.931274
TCGA-DD-AAD8-01	3.37661	2.74698	2.5692	4.79964	3.859	4.57511	4.32054	0.944709	6.75082	Low_risk	0.754384
TCGA-ZP-A9D4-01	0.673466	0.768078	2.15439	3.14406	3.23375	1.35118	4.2764	4.76944	4.9128	Low_risk	0.276186
TCGA-RC-A7SK-01	2.41579	1.6263	2.39493	3.75176	3.18951	2.64138	6.98608	0.626673	4.94271	High_risk	0.961512
TCGA-DD-AAC8-01	0.0579701	1.25441	1.76056	2.8679	3.61319	3.07769	8.179	0.776778	4.83868	Low_risk	0.574265
TCGA-GJ-A3OU-01	2.28599	2.79256	3.59383	3.63321	3.42313	4.58667	6.83878	0.732399	5.92704	High_risk	1.39934
TCGA-KR-A7K8-01	1.80991	3.36136	3.43536	5.43045	4.52699	3.97878	6.5863	0.987394	5.42856	High_risk	1.47178
TCGA-CC-A1HT-01	0.500598	5.26236	5.44743	5.76962	4.93264	7.14928	8.32894	0.476745	7.61713	High_risk	2.28274
TCGA-BC-A69H-01	3.52673	3.07591	2.87916	5.43608	3.80595	6.7716	8.359	0.0194884	5.6443	High_risk	1.51394
TCGA-DD-AAVR-01	2.26168	1.45017	1.21307	2.19103	2.37904	2.54263	5.41727	0.339708	5.67116	Low_risk	0.572983
TCGA-DD-AAE3-01	3.16413	0.31545	0.35242	1.30299	1.3344	0.599127	4.15986	0.290542	4.15218	Low_risk	0.29926
TCGA-DD-A4NN-01	0.0247452	2.92756	4.0546	5.759	5.15248	5.54528	7.19158	0.38648	5.94644	High_risk	0.869648
TCGA-DD-AACC-01	1.43638	2.2203	2.28303	3.9017	3.33955	4.60386	5.84718	0.376624	6.31504	Low_risk	0.643747
TCGA-DD-AADI-01	1.64897	1.63101	1.33125	3.65192	3.28217	2.77907	7.19072	0.328836	4.82422	Low_risk	0.772
TCGA-DD-AAEB-01	0.998123	0.195474	0.364572	1.43483	1.11696	1.17856	3.36278	2.58684	3.92006	Low_risk	0.113735
TCGA-2Y-A9H1-01	2.36295	0.332393	0.157691	1.16588	0.807685	0.983897	5.66994	1.51728	3.60253	Low_risk	0.696995
TCGA-DD-AACB-01	1.27274	2.48287	2.46671	4.13415	4.52674	4.81028	7.40596	0.283685	6.03612	Low_risk	0.782211
TCGA-WX-AA46-01	0.0346383	0.2444	0.619648	1.09058	1.23756	0.69537	3.87886	3.28805	3.92803	Low_risk	0.235689
TCGA-DD-A1EJ-01	4.14998	2.84924	3.2086	5.1188	3.92853	6.01214	7.53664	0.129745	6.89075	High_risk	1.24656
TCGA-EP-A2KB-01	1.19503	2.35707	3.49187	3.76734	3.52735	5.05104	5.53834	0.158208	6.24297	Low_risk	0.706949
TCGA-ED-A66X-01	2.11257	2.54374	3.92284	3.90091	4.2012	5.27257	8.28507	0.391988	5.42106	High_risk	1.31243
TCGA-DD-AACW-01	2.58383	2.62791	3.91025	4.34236	3.65976	4.86428	5.64175	0.0874628	5.82231	High_risk	1.06175
TCGA-NI-A4U2-01	0.213876	0.639695	0.743644	1.32349	1.18422	0.624803	3.9007	1.40207	3.17034	Low_risk	0.462331
TCGA-ED-A97K-01	3.45846	2.4762	3.49158	3.64138	3.34474	3.39834	8.23712	1.45049	5.40507	High_risk	1.75548
TCGA-G3-A3CK-01	1.1477	0.665666	1.97801	2.61207	2.64374	1.50411	4.96259	2.79283	5.50949	Low_risk	0.266219
TCGA-DD-AADW-01	4.67751	3.80121	4.62024	5.58555	5.89298	5.85513	7.54398	0.268554	6.66629	High_risk	1.58625
TCGA-DD-AAVP-01	0	0.875308	1.25357	3.07777	2.57238	3.17281	6.75731	0.53037	4.53223	Low_risk	0.318312
TCGA-DD-A39W-01	3.46107	0.660564	1.70686	3.17252	2.29619	1.25991	6.45665	0.159887	4.11682	Low_risk	0.733635
TCGA-DD-A4NR-01	2.61789	3.02313	4.57777	4.76973	4.29395	6.81426	7.4406	0.47747	6.20126	High_risk	1.32065
TCGA-DD-AACU-01	3.30797	1.49098	2.48334	3.41363	3.94905	3.60738	7.08471	0.922046	5.28694	Low_risk	0.720919
TCGA-KR-A7K7-01	2.29366	3.25971	3.41466	5.33514	3.5888	5.58661	7.43693	0.131458	6.42739	High_risk	1.4916
TCGA-DD-AACQ-01	1.89367	1.74945	2.79115	8.28022	4.45389	3.21611	5.84247	0.627327	4.69013	Low_risk	0.487413
TCGA-DD-A11B-01	0.106884	1.43984	2.42777	3.05568	3.26373	2.80252	4.63745	2.26619	4.4205	Low_risk	0.452853
TCGA-DD-A4NS-01	2.60933	0.99899	1.89052	2.85603	3.36641	1.99262	5.94509	2.38725	5.09949	Low_risk	0.534113
TCGA-DD-A1EH-01	4.07339	2.67767	3.72392	4.00191	4.34284	4.50672	7.34546	0.28948	5.92605	High_risk	1.34304
TCGA-DD-AAW3-01	0.257614	0.694925	1.73877	2.72674	3.45231	1.6255	6.3311	1.8946	5.1248	Low_risk	0.184887
TCGA-DD-AADA-01	2.61082	0.874758	0.993493	1.38101	1.9805	1.46258	4.94926	0.297954	5.08619	Low_risk	0.436716
TCGA-UB-A7MF-01	3.94219	3.19599	4.51068	4.82449	5.58461	5.17042	7.44289	0.16633	6.78259	High_risk	1.27237
TCGA-DD-A119-01	0.0574156	1.4392	0.529171	2.55127	1.7187	1.82688	7.06489	0.129613	4.39414	High_risk	0.901416
TCGA-2Y-A9H8-01	3.66272	2.43234	2.99657	4.43829	5.17294	5.10707	6.14747	0.0791562	5.25878	Low_risk	0.720844
TCGA-K7-A6G5-01	0.067914	1.00245	1.86529	3.20373	2.51038	2.97354	5.85435	2.03425	4.87226	Low_risk	0.416374
TCGA-WJ-A86L-01	3.96015	2.32308	3.37253	4.90026	3.49985	4.38247	4.98714	0.792022	5.04553	High_risk	1.05034
TCGA-ZS-A9CG-01	0.0990932	0.31034	0.806448	2.2901	2.1885	1.29478	4.85885	2.87973	4.43802	Low_risk	0.0851877
TCGA-O8-A75V-01	2.33242	1.16549	2.18234	2.97052	2.68313	2.98796	6.5473	0.277985	5.14496	Low_risk	0.651766
TCGA-ED-A7PZ-01	0.0765591	1.90184	2.616	3.29258	3.78946	4.60007	7.84756	0.0280033	5.05334	Low_risk	0.73716
TCGA-DD-A1EL-01	0.0326651	3.47019	3.8933	4.93404	4.84582	6.03151	8.19468	0.12499	6.51021	High_risk	1.26938
TCGA-G3-A5SL-01	0.139339	0.984042	2.33605	2.30232	3.19107	1.44175	6.48618	1.53556	4.64123	Low_risk	0.541861
TCGA-DD-A1EE-01	2.7274	1.58405	3.34398	3.64703	3.68981	2.08546	7.41725	0.507921	5.16969	High_risk	1.03993
TCGA-CC-5263-01	5.09336	5.24318	6.1844	7.09793	6.44776	7.00439	7.46522	0.280838	8.29055	High_risk	2.16457
TCGA-G3-A3CI-01	0	0.627046	0.662114	1.52291	1.28783	2.02754	3.98783	3.10162	4.69754	Low_risk	0.239122
TCGA-ED-A5KG-01	2.236	3.14408	3.28908	3.92334	4.80152	5.32244	7.84009	0.961105	7.65797	High_risk	1.15058
TCGA-DD-AAVS-01	0.342327	2.43486	3.78714	4.23794	5.0069	4.93792	7.45107	0.263756	5.41817	Low_risk	0.787988
TCGA-DD-A4NO-01	0.0957219	0.736215	1.58837	3.17848	2.5177	2.32297	6.25962	2.14127	4.14045	Low_risk	0.447437
TCGA-CC-A3MA-01	3.6812	4.46467	5.26507	5.82592	5.51375	6.02377	6.78778	0.465295	6.74862	High_risk	1.90135
TCGA-NI-A8LF-01	0.845671	0.810978	2.05047	2.24407	2.25674	1.82114	5.32263	0.733788	5.15874	Low_risk	0.351826
TCGA-5C-A9VH-01	0.198746	2.05987	3.05226	3.37384	3.3989	3.70062	6.67323	0.235114	5.50657	High_risk	0.822059
TCGA-DD-A4NE-01	3.40058	3.94869	4.95887	5.35743	6.54031	3.93122	5.96243	0.584482	7.69484	High_risk	1.26524
TCGA-FV-A4ZQ-01	3.56596	3.51957	4.4596	5.14875	4.90589	5.4346	8.1421	0.44869	7.53467	High_risk	1.58399
TCGA-K7-A5RF-01	0.774418	0.121413	0.690909	1.75437	2.02368	1.2486	5.06772	2.73946	4.12173	Low_risk	0.131798
TCGA-DD-A1EB-01	0.953526	0.916553	1.68212	2.52178	2.31571	1.00913	4.48521	1.73622	4.58159	Low_risk	0.432639
TCGA-DD-AAVU-01	2.12558	2.27724	1.77997	4.28888	2.83348	3.87372	7.08508	0.234133	5.21407	High_risk	1.15921
TCGA-DD-AADU-01	0.364797	0.619836	0.600745	1.63738	0.906275	0.498455	4.75651	0.784253	3.11363	Low_risk	0.614631
TCGA-2Y-A9H0-01	3.26412	4.07447	5.17777	5.55177	6.41811	6.42087	6.64755	0.136979	6.23184	High_risk	1.42153
TCGA-GJ-A6C0-01	3.80694	3.52972	2.92958	4.99628	4.53877	5.20911	6.37674	0.358509	5.59096	High_risk	1.48247
TCGA-ED-A4XI-01	2.59593	0.798673	1.24324	1.74906	1.93557	1.7257	5.57255	1.20339	4.42611	Low_risk	0.644762
TCGA-G3-A7M8-01	0	0.380729	1.01942	2.85158	2.53697	1.12684	2.96892	3.95765	3.2539	Low_risk	-0.0145284
TCGA-CC-A3M9-01	2.7733	5.72299	5.54164	6.50044	6.26054	6.42416	8.66696	0.586308	8.18487	High_risk	2.48498
TCGA-FV-A2QR-01	2.54883	2.20395	2.51422	4.05411	3.73518	3.27361	6.18167	0.363003	4.90273	High_risk	0.990338
TCGA-MR-A8JO-01	0.444879	0.686792	1.53933	2.11393	2.07694	2.00967	4.28888	0.304511	4.47312	Low_risk	0.105176
TCGA-DD-A3A6-01	0	1.19497	0.696973	2.911	1.43381	1.87986	3.78559	1.07183	4.80782	Low_risk	0.334353
TCGA-G3-AAV4-01	3.18323	2.45631	2.51554	2.95713	3.56826	1.65992	6.70729	0.528071	5.15541	High_risk	1.43342
TCGA-DD-A11D-01	2.45241	0.987466	1.56915	1.79627	1.84655	1.35693	5.34007	1.66953	4.84974	Low_risk	0.771039
TCGA-BD-A3EP-01	2.74519	1.53326	2.20254	3.06457	3.01287	4.1378	6.45428	0.502738	5.25992	Low_risk	0.712562
TCGA-EP-A12J-01	0.496207	1.53884	2.52695	2.9264	3.30562	1.77926	6.0514	2.69281	5.08465	Low_risk	0.801889
TCGA-4R-AA8I-01	2.79304	2.82755	3.5535	3.86166	4.10266	3.15706	5.94109	1.30252	5.69549	High_risk	1.34232
TCGA-CC-A7IF-01	0.0409625	2.67159	3.72889	5.67374	4.6236	4.43043	6.10022	0.343919	5.48475	Low_risk	0.781282
TCGA-KR-A7K0-01	0.788602	1.27965	1.69608	1.8257	1.98605	2.27778	6.53482	1.17178	5.36758	Low_risk	0.794881
TCGA-CC-A5UE-01	3.25004	3.95489	3.761	5.04869	4.67851	6.38958	7.80884	0.0411028	7.41728	High_risk	1.62844
TCGA-HP-A5MZ-01	0.884481	1.43007	1.56399	2.70986	2.33145	2.52155	5.72315	0.878686	4.96998	Low_risk	0.660587
TCGA-CC-A8HU-01	0.730488	4.06021	5.22386	6.72214	6.8893	7.84895	7.67275	0.109695	6.97384	High_risk	1.03933
TCGA-DD-AADO-01	0.757791	2.89315	0.675726	3.61509	3.02505	5.32786	6.74435	0.0515809	4.1509	High_risk	1.16875
TCGA-DD-AAD5-01	3.27252	3.79133	2.81795	4.57827	3.93812	6.22943	7.5274	0.1995	6.7695	High_risk	1.66017
TCGA-LG-A6GG-01	3.12717	1.93353	2.60426	4.30563	3.20225	3.3103	5.78916	0.088413	5.80388	High_risk	0.824247
TCGA-G3-A5SI-01	0.325617	2.99037	3.9071	7.07915	6.12522	4.37045	6.12465	1.19528	6.36262	Low_risk	0.609922
TCGA-RG-A7D4-01	0.573762	2.9651	4.20514	5.15823	4.58141	6.15348	7.53912	0.203765	7.36264	High_risk	0.916235
TCGA-BW-A5NQ-01	2.01949	4.27677	5.00531	4.88842	5.52944	6.78487	7.7203	0.120617	7.91787	High_risk	1.55884
TCGA-KR-A7K2-01	3.56634	1.44589	1.91456	2.99108	2.80405	3.12529	6.09435	1.65947	5.26149	High_risk	0.853714
TCGA-DD-AADM-01	2.19683	1.9731	1.50325	4.1077	3.87901	2.98207	6.65661	0.600555	4.64555	High_risk	0.827547
TCGA-XR-A8TG-01	3.19429	2.62506	3.36958	6.02623	4.76031	4.39343	6.63992	2.36126	7.26038	High_risk	0.961463
TCGA-DD-AACD-01	0.448161	0.863859	1.02333	2.99253	2.5633	2.18142	5.34108	0.257493	4.24199	Low_risk	0.199063
TCGA-3K-AAZ8-01	2.73457	0.494364	1.18422	2.27793	2.98943	1.4768	7.25229	1.23352	4.36119	Low_risk	0.528962
TCGA-DD-AAD0-01	2.52664	2.84127	3.6803	4.7729	4.63506	4.75606	6.01527	0.793688	5.97743	High_risk	1.02226
TCGA-DD-AADJ-01	2.97335	1.54057	1.88475	3.12862	2.68107	3.00904	5.03791	0.0154976	5.23282	Low_risk	0.611121
TCGA-ES-A2HS-01	2.52326	1.06564	0.94718	3.89521	2.5097	2.34857	4.61467	1.60231	4.21878	Low_risk	0.445445
TCGA-HP-A5N0-01	0.930397	0.295958	0.740107	1.46874	3.28122	0.847516	5.06515	2.05963	4.22033	Low_risk	-0.0585448
TCGA-ED-A7XP-01	0.143393	1.7455	2.22373	3.37825	3.38229	3.15864	6.88376	0.752663	4.86305	Low_risk	0.739306
TCGA-G3-A7M9-01	3.5649	5.28251	6.36837	6.10232	4.88136	7.78731	8.13545	0.350724	7.84202	High_risk	2.54655
TCGA-G3-A3CH-01	0.154972	1.9327	3.28499	6.90502	4.23557	2.84489	5.65534	1.55307	6.24058	Low_risk	0.450846
TCGA-G3-A25S-01	0.878215	2.8156	2.21192	5.30302	4.74904	5.53147	7.65291	0.143132	5.30199	High_risk	0.896856
TCGA-2Y-A9GW-01	2.25245	1.40059	2.21887	2.69479	2.72384	2.52354	5.98649	1.24884	5.27798	Low_risk	0.776714
TCGA-BC-A217-01	3.06143	3.36297	2.94881	6.16153	5.33738	4.56837	6.67336	2.03854	7.71048	High_risk	1.09773
TCGA-DD-AACX-01	2.2728	2.47428	3.59701	3.86727	3.89909	4.00438	6.86083	0.0508847	6.06092	High_risk	1.09744
TCGA-CC-A5UD-01	0.643579	4.70571	5.19741	6.0777	5.1392	6.58058	6.59197	0.366812	8.17999	High_risk	1.60205
TCGA-EP-A26S-01	0.486045	0.635336	1.25604	2.68569	2.58955	1.03576	4.20993	4.53392	4.55697	Low_risk	0.275316
TCGA-MI-A75E-01	1.00791	1.34863	2.39742	2.46999	2.63062	1.63082	5.44082	1.06908	4.98518	Low_risk	0.696649
TCGA-DD-AACO-01	2.06374	2.10571	0.773237	4.94757	4.23049	3.34802	5.85896	0.428035	5.39918	Low_risk	0.458894
TCGA-G3-A5SK-01	0.239887	0.350271	0.326537	1.34965	1.2102	0.71642	3.76082	2.2092	4.22269	Low_risk	0.150609
TCGA-BC-A110-01	0.0739573	0.180275	0.434668	1.02048	1.15296	0.97497	5.23558	2.0131	3.91126	Low_risk	0.306032
TCGA-G3-A5SM-01	1.42191	1.76439	2.54777	3.97602	3.00768	3.93733	5.57998	0.814837	5.0254	Low_risk	0.687177
TCGA-ED-A8O5-01	4.74723	2.82077	3.22822	3.04515	4.60159	3.58284	6.76781	0.304394	5.40569	High_risk	1.42408
TCGA-FV-A3R2-01	0.0771062	3.50162	3.03184	5.03996	4.71008	4.81422	6.96622	0.671475	5.95737	High_risk	1.22962
TCGA-DD-A116-01	1.27065	1.48918	2.17977	5.21199	2.76893	3.10953	6.94033	1.33862	3.79046	High_risk	0.979372
TCGA-DD-A39X-01	0.701416	1.63868	1.35941	3.42471	2.42567	3.07111	6.70964	0.113167	4.1205	High_risk	0.865094
TCGA-2Y-A9H2-01	3.70867	2.54654	4.33978	4.89731	4.47675	4.18577	8.62209	0.862273	6.36214	High_risk	1.48308
TCGA-CC-A9FS-01	0.0847446	1.56891	3.15282	4.78142	3.62397	3.02137	5.87155	0.222557	4.45966	Low_risk	0.531218
TCGA-XR-A8TD-01	0.291368	3.21012	3.47392	5.65604	5.17384	4.933	6.23403	1.10809	6.56007	High_risk	0.856415
TCGA-ZP-A9D2-01	4.6387	3.15995	4.59707	4.65811	4.96469	5.29399	6.93403	1.07916	5.67915	High_risk	1.56679
TCGA-DD-A4NK-01	0.628727	0.786178	1.54498	1.9675	2.60134	1.26927	4.61306	2.1157	4.16788	Low_risk	0.334186
TCGA-FV-A4ZP-01	2.627	3.51042	0.800082	5.33763	2.88647	7.61485	8.63831	0.0187766	3.98515	High_risk	1.82247
TCGA-DD-AAE2-01	0.217603	1.92539	3.06105	3.50297	3.23811	3.3142	5.0231	1.29549	5.361	Low_risk	0.646503
TCGA-DD-A39Z-01	3.07579	2.33845	1.85834	3.73849	3.3152	2.84722	6.46129	0.0873271	5.54196	High_risk	1.11731
TCGA-5R-AA1D-01	0.238787	0.661932	1.06578	1.30293	2.03076	1.33822	3.82871	0.495491	4.69628	Low_risk	0.0100435
TCGA-2Y-A9H7-01	3.33256	2.44034	3.34623	3.28644	3.21796	3.00126	5.02555	0.0856966	5.70361	High_risk	1.13741
TCGA-CC-5264-01	3.54819	5.62597	6.36637	5.97882	5.64631	8.08612	6.50862	1.41489	7.47287	High_risk	2.40325
TCGA-UB-A7ME-01	0.748805	2.05613	3.37347	4.3601	4.00013	5.4084	7.80704	1.03984	5.64443	High_risk	0.833327
TCGA-UB-A7MD-01	1.10212	1.5537	3.06993	3.39858	3.07729	4.33325	7.79261	0.735522	6.30712	Low_risk	0.754143
TCGA-RC-A6M6-01	4.03994	3.50622	4.82978	4.81863	4.63723	6.27228	8.8347	0.0504669	6.86957	High_risk	1.81606
TCGA-DD-A3A8-01	0.0695647	0.688315	1.40692	2.88421	2.60642	1.18161	5.91596	2.17629	3.75946	Low_risk	0.467818
TCGA-ED-A7PX-01	4.2981	2.98923	3.33555	4.11168	3.64442	4.76272	8.82985	0.206393	6.02434	High_risk	1.84322
TCGA-DD-AACZ-01	2.50919	2.90391	4.34296	4.72109	3.78026	6.06639	8.68855	0.262794	6.29126	High_risk	1.56631
TCGA-DD-A39V-01	0.165687	1.56189	1.13376	3.8994	2.3236	3.55748	6.49309	0.325271	4.50557	Low_risk	0.663201
TCGA-ZS-A9CE-01	1.3593	1.3278	1.9008	2.82967	2.60122	1.59335	4.58577	2.01357	4.42622	Low_risk	0.659249
TCGA-5R-AA1C-01	0.119954	1.57313	1.85164	2.86956	3.63022	2.47817	5.24614	1.07834	4.86554	Low_risk	0.368838
TCGA-G3-A25Z-01	0.0170667	1.56842	1.22848	2.98779	2.67809	2.96129	5.03211	1.301	4.47041	Low_risk	0.488292
TCGA-5R-AAAM-01	2.32705	0.711847	1.76324	2.31185	2.31678	1.57536	4.80862	2.5551	4.93924	Low_risk	0.465092
TCGA-ES-A2HT-01	0.0350608	0.436162	0.530271	1.71655	1.13921	1.31429	5.40434	0.23131	3.38608	Low_risk	0.387351
TCGA-DD-A3A7-01	3.51972	2.46999	0.33674	4.65923	1.86378	5.31444	7.24379	0.0698396	4.15251	High_risk	1.4535
TCGA-BD-A2L6-01	0.0163537	3.07421	2.27724	5.445	4.66904	5.1173	4.55651	2.7373	6.85047	Low_risk	0.536163
TCGA-DD-AAE9-01	0.156655	1.71189	2.36295	4.49001	4.15398	4.33201	6.39056	0.713168	4.95561	Low_risk	0.361265
TCGA-CC-A7IH-01	0	1.34199	2.44983	3.50204	4.4909	2.42862	4.68305	3.61673	5.19402	Low_risk	0.148774
TCGA-DD-AACL-01	2.2083	4.04136	4.21373	5.1165	3.8013	6.87837	8.13747	0.208892	6.5939	High_risk	1.95969
TCGA-CC-5259-01	1.79111	2.00985	0.626673	2.91253	1.68428	4.09505	5.25806	0.0426443	5.21076	Low_risk	0.808203
TCGA-G3-A7M6-01	5.71289	2.98637	4.34857	4.96009	4.70292	5.44242	8.06031	0.802648	7.13717	High_risk	1.55981
TCGA-DD-AAD6-01	3.012	2.32728	2.96127	4.31322	3.36611	4.67589	5.03477	0.0760117	6.31158	Low_risk	0.747913
TCGA-FV-A2QQ-01	2.59739	1.56423	1.73877	3.05188	2.26135	2.78844	6.07949	0.502738	4.9837	High_risk	0.917283
TCGA-2Y-A9GX-01	0.0274372	1.27828	2.1672	3.26523	3.21886	2.57497	6.16634	1.84024	5.44897	Low_risk	0.44111
TCGA-BD-A3ER-01	0.634593	1.16582	1.35631	1.99447	1.95338	1.82644	5.25852	0.837782	3.98045	Low_risk	0.660645
TCGA-DD-AADC-01	3.40508	3.54826	4.80111	5.3029	4.08653	5.26892	6.24455	0.279887	6.75723	High_risk	1.60339
TCGA-BC-A10Z-01	3.27633	1.99175	3.50214	4.27554	4.9825	4.65665	5.96359	3.09651	6.08469	Low_risk	0.665708
TCGA-5C-AAPD-01	1.5144	2.85539	3.68419	4.82492	5.08491	5.57596	7.34349	0.329066	5.96637	High_risk	0.954873
TCGA-DD-AAED-01	0.740107	1.36961	1.07437	2.64305	2.16842	2.39591	7.20277	0.36042	4.73799	High_risk	0.830666
TCGA-DD-AACI-01	1.42621	1.47882	0.413486	3.9642	2.47506	2.55144	6.49513	0.0779266	3.82708	Low_risk	0.749734
TCGA-G3-A25Y-01	3.96334	3.42289	4.35816	5.93968	6.0432	5.72626	8.68115	0.31034	6.74527	High_risk	1.42896
TCGA-ZP-A9CY-01	2.43184	0.875623	1.55366	2.68282	2.47794	1.53032	4.594	2.75794	4.81406	Low_risk	0.498658
TCGA-PD-A5DF-01	5.03181	2.8472	3.16848	5.62561	3.88674	3.5188	5.94579	1.76443	5.95089	High_risk	1.49463
TCGA-DD-A114-01	4.09592	4.01944	5.58327	5.55818	6.8528	6.29593	8.17235	1.16627	6.93216	High_risk	1.6484
TCGA-DD-AAVY-01	0	0.225275	1.09653	1.64275	2.67981	1.3686	5.92675	2.10561	5.14714	Low_risk	-0.0148621
TCGA-BC-A10S-01	0.30906	0.722204	0.743817	1.92911	1.31214	1.44906	4.76031	2.43542	4.61986	Low_risk	0.448179
TCGA-CC-A123-01	0.829362	2.49411	0.603692	3.96458	2.79002	5.34968	7.14342	0.0869196	4.39976	High_risk	1.02563
TCGA-MI-A75H-01	0.584482	1.07211	1.67093	3.2558	3.2145	1.28351	5.82677	0.965766	5.40259	Low_risk	0.312626
TCGA-DD-AADG-01	2.29031	0.803888	1.89394	4.06109	3.80002	2.00032	4.59893	0.87578	4.99339	Low_risk	-0.0214125
TCGA-BC-A10U-01	2.34871	1.73444	2.91472	2.98535	3.85812	3.98564	6.74512	1.02552	5.11507	Low_risk	0.795929
TCGA-CC-A7IG-01	5.44845	4.88751	3.79287	6.36367	6.03123	6.80159	8.06136	0.0822938	6.81741	High_risk	2.09497
TCGA-DD-A3A3-01	0.192952	1.81007	2.168	3.21611	2.60831	3.36866	6.68381	0.0426443	4.42422	High_risk	0.903935
TCGA-2Y-A9GZ-01	3.0343	1.72045	2.31409	3.22637	2.87733	2.43579	3.99319	1.18504	5.27997	Low_risk	0.678624
TCGA-K7-AAU7-01	4.34034	2.83382	3.00353	3.38615	3.05454	5.02663	7.32149	0.418892	6.48902	High_risk	1.5654
TCGA-BW-A5NO-01	3.10538	1.82611	2.4173	3.97415	3.6344	4.28505	6.15148	1.37585	6.30848	Low_risk	0.655618
TCGA-DD-AAVX-01	1.07758	0.507719	1.71541	2.40931	1.38012	1.08318	4.99862	0.545178	4.81761	Low_risk	0.394883
TCGA-DD-A4NJ-01	2.76449	3.80494	4.07042	5.74554	5.61118	4.9042	7.12792	0.742696	7.29257	High_risk	1.39657
TCGA-DD-AACS-01	0.201885	1.82183	4.34393	7.41808	6.14665	5.25021	8.08363	0.892818	5.47863	Low_risk	0.30737
TCGA-UB-AA0U-01	3.42136	2.52539	3.80019	5.53481	6.41291	4.9806	7.80341	1.63997	6.9037	Low_risk	0.735614
TCGA-CC-A9FW-01	2.86857	2.13947	3.60311	4.35844	3.51277	4.67174	6.89215	0.0635029	4.71294	High_risk	1.15232
TCGA-CC-A8HT-01	4.03222	4.81571	4.50936	5.41803	4.34063	6.5283	7.53268	0.118094	6.94482	High_risk	2.33943
TCGA-G3-AAUZ-01	2.78432	1.96816	2.3368	6.16152	3.91594	3.13052	4.36057	0.755144	6.56608	Low_risk	0.343181
TCGA-G3-A25U-01	0.993855	2.24227	3.82204	5.70896	5.26021	2.41527	3.42849	1.83329	7.10754	Low_risk	0.142492
TCGA-DD-AAEK-01	2.92262	1.73418	3.34349	3.51232	3.88433	3.59316	5.89523	1.15756	5.36076	Low_risk	0.758333
TCGA-DD-AAEH-01	0	1.83528	1.81791	2.53556	3.63463	2.56847	5.6546	1.96997	5.51609	Low_risk	0.5473
TCGA-DD-A73F-01	2.23542	2.35885	3.15145	5.377	4.21667	4.95261	5.39127	0.762221	5.50117	Low_risk	0.693013
TCGA-2Y-A9HA-01	1.56062	2.53725	3.51268	3.87421	3.93297	5.25393	6.74365	0.320773	5.11924	High_risk	1.06549
TCGA-UB-A7MC-01	0.507414	2.53374	4.65571	5.16864	5.74049	5.50646	6.93859	1.94448	5.28265	Low_risk	0.784972
TCGA-DD-AACG-01	2.07035	3.22084	1.48042	4.53313	3.06442	5.57525	6.55003	0.0612923	5.76963	High_risk	1.2918
TCGA-2Y-A9GY-01	4.43767	2.82212	3.51508	4.8518	4.21701	5.89682	8.37682	0.202888	6.40391	High_risk	1.43388
TCGA-DD-A1EF-01	3.90253	2.45275	3.83248	4.0016	3.60632	5.53463	6.76813	0.345056	6.24919	High_risk	1.17267
TCGA-DD-AADQ-01	2.56035	1.03626	1.11203	1.79269	2.01835	2.13044	5.2423	0.215368	4.77492	Low_risk	0.545153
TCGA-DD-AACA-01	3.3797	2.12254	4.27263	5.38567	4.96626	4.16566	7.30912	0.746141	6.85067	High_risk	0.822207
TCGA-DD-A1EK-01	2.02255	1.9835	2.52805	3.31025	2.90737	2.78184	5.97477	0.587461	4.48124	High_risk	1.09446
TCGA-DD-AAD2-01	0.670387	1.98379	3.06588	3.27941	3.18007	3.16851	6.15807	0.957023	5.28879	High_risk	0.909567
TCGA-DD-A11C-01	3.3415	2.45104	4.19583	6.58792	4.47949	3.38666	5.93681	0.728574	6.8076	High_risk	0.938229
TCGA-DD-AAEI-01	2.57676	2.60914	4.99094	3.69683	3.65612	3.38513	6.55114	0.941181	5.59521	High_risk	1.5349
TCGA-G3-AAV5-01	2.2795	1.61061	2.6498	3.73218	2.8505	2.81293	6.83719	0.0465609	5.48953	High_risk	0.904893
TCGA-DD-AADK-01	1.2176	2.03083	2.43363	4.17045	3.06566	3.54502	6.24583	0.172616	4.40043	High_risk	0.956167
TCGA-2Y-A9H5-01	2.77019	2.34676	3.17916	3.2981	3.94187	3.62268	6.53513	0.377846	5.68721	High_risk	1.06466
TCGA-FV-A3I0-01	4.41074	1.63543	2.98858	3.38878	3.06592	2.44292	9.77578	0.0935602	5.94813	High_risk	1.53501
TCGA-CC-A7IL-01	0.065848	1.40887	2.19412	4.44173	4.14198	2.57032	6.8422	0.736388	4.1587	Low_risk	0.478515
TCGA-DD-A115-01	1.9749	3.45522	3.94483	4.90533	4.07505	3.40648	5.30094	1.85352	5.75824	High_risk	1.57145
TCGA-2Y-A9GS-01	2.6291	3.28133	4.20028	5.39056	5.08834	5.16864	7.88977	1.90107	6.53659	High_risk	1.4989
TCGA-ZP-A9CV-01	3.15366	0.848558	2.28983	2.93721	3.13709	1.88311	6.1851	0.640251	4.79067	Low_risk	0.553817
TCGA-BC-A69I-01	0.72465	0.700528	1.5472	2.13999	1.78526	1.14542	5.5826	1.25991	4.32659	Low_risk	0.560848
TCGA-ZP-A9D1-01	3.14066	1.08733	1.55577	3.99387	2.29971	1.75232	5.18954	1.02722	4.97013	Low_risk	0.635681
TCGA-MI-A75C-01	3.7343	1.40501	2.62412	2.82367	2.40928	2.83526	5.73583	0.235482	5.2323	High_risk	0.889413
TCGA-DD-AADV-01	1.90689	2.53762	3.95169	5.0608	4.80098	4.47366	6.57108	2.30209	5.71529	High_risk	1.03695
TCGA-BC-A10Y-01	3.37106	2.42597	4.58766	6.66512	4.56198	5.49177	3.90893	1.84752	8.37043	Low_risk	0.354375
TCGA-DD-AACV-01	0.135798	3.5278	5.2093	6.29901	5.44267	6.44779	3.35139	1.72753	6.61519	Low_risk	0.61056
TCGA-DD-AADR-01	2.31191	2.83362	2.66712	4.54152	3.43707	4.44927	5.5848	0.26123	5.11439	High_risk	1.17896
TCGA-EP-A2KC-01	2.1045	1.52772	2.39493	3.56562	3.50777	3.17396	6.99999	2.19897	5.72383	Low_risk	0.786991
TCGA-DD-AACJ-01	3.37124	0.762731	0.809167	1.60008	1.28191	1.31719	6.98477	0.0247452	4.07091	High_risk	1.00499
TCGA-BC-A10R-01	2.80974	1.30258	1.47238	2.24297	1.8878	2.31206	5.04754	1.05123	3.76868	High_risk	0.911673
TCGA-LG-A9QD-01	0.201132	0.376735	0.41846	1.14672	1.07156	0.615228	4.2505	0.663026	4.02167	Low_risk	0.208249
TCGA-WX-AA44-01	2.70008	3.22127	3.61883	5.4005	5.63568	5.43074	7.90717	0.485942	6.71275	High_risk	1.14255
TCGA-DD-A113-01	0.213627	2.40882	3.9771	5.41744	5.4586	3.34001	6.53044	1.27411	5.11516	Low_risk	0.75754
TCGA-FV-A496-01	1.06764	1.43301	1.68661	2.95881	2.2145	2.31748	4.38352	0.117961	3.85355	Low_risk	0.599287
TCGA-DD-A1EC-01	0.238542	2.10178	3.36559	4.37576	3.45212	3.00594	6.11466	2.05533	5.70167	High_risk	0.931423
TCGA-BC-A10Q-01	2.90331	3.45341	4.2872	3.75155	3.56541	4.3873	6.42587	0.393087	6.19107	High_risk	1.76319
TCGA-DD-AAVW-01	0.393526	2.14525	3.00621	3.00588	3.38992	3.13443	6.826	0.62882	5.31553	High_risk	1.00814
TCGA-2Y-A9H3-01	0.926683	0.728312	0.787265	2.40106	1.70035	3.0153	5.62726	0.166972	4.39252	Low_risk	0.292275
TCGA-DD-A4NH-01	3.07776	3.33757	3.30175	6.0636	5.02782	5.29991	6.73963	0.10541	5.33513	High_risk	1.29399
TCGA-CC-A7IE-01	4.19864	2.94448	3.54394	3.93502	2.92362	5.50287	8.02166	0.119157	6.43163	High_risk	1.75712
TCGA-DD-A4NQ-01	1.93606	2.69468	4.09396	3.75649	3.94728	5.69689	7.01958	0.833902	5.92049	High_risk	1.19881
TCGA-DD-A4NG-01	2.21285	1.47711	1.95211	3.94363	2.8522	1.9552	6.3403	0.206393	4.48502	High_risk	0.86245
TCGA-DD-AAW2-01	0.312433	0.931229	2.27107	3.33634	4.20438	1.66211	5.89173	1.57056	5.19641	Low_risk	0.101559
TCGA-DD-A73B-01	0.343919	4.18934	3.97855	4.83903	5.0716	4.49894	5.73938	0.838266	5.73716	High_risk	1.53691
TCGA-DD-A4NI-01	0.1121	0.474981	1.00295	1.63431	2.08665	0.949124	4.29852	3.32053	4.74717	Low_risk	0.167002
TCGA-MI-A75G-01	0.959548	0.646992	1.30311	2.80752	2.54913	2.8432	5.1959	2.35092	5.03925	Low_risk	0.133527
TCGA-BC-A10X-01	0.216486	0.6291	1.17492	1.05762	1.74101	1.19163	4.32184	3.21515	4.29034	Low_risk	0.398381
TCGA-CC-A3MC-01	2.2283	2.71486	3.72879	5.52344	4.80012	5.80331	7.72288	0.14978	5.60315	High_risk	1.06777
TCGA-2Y-A9GV-01	0	0.840765	1.36014	1.70589	2.19623	1.05762	5.34383	3.65518	4.46299	Low_risk	0.590444
TCGA-DD-A73G-01	0.766722	1.53326	1.51909	3.97075	2.57981	4.37359	6.93758	0.08882	3.23825	Low_risk	0.820318
TCGA-CC-5260-01	2.90016	3.40811	5.10437	5.44387	5.41245	5.84532	9.02618	0.496104	6.67569	High_risk	1.63246
TCGA-CC-A7IK-01	0.483674	3.27541	3.53733	3.69919	4.79386	5.05508	6.86053	3.34386	5.78478	High_risk	1.36544
TCGA-DD-A4NL-01	0	0.212881	0.882995	0.67726	1.12128	0.700617	3.9582	2.54725	3.95012	Low_risk	0.235255
TCGA-DD-A3A1-01	3.35448	1.32907	0.952184	3.36962	2.46519	2.72389	6.61181	0.0958569	4.45738	High_risk	0.831358
TCGA-G3-AAV2-01	0	0.343692	0.871134	1.68221	1.90207	0.722991	5.40298	2.58297	4.10513	Low_risk	0.32697
TCGA-BC-A216-01	4.80948	4.28169	4.99796	6.05614	5.22856	5.69181	5.08779	0.750263	7.72191	High_risk	1.588
TCGA-DD-A4NV-01	1.20364	0.682483	1.75026	3.53593	2.39575	1.57942	5.17756	1.68077	4.67668	Low_risk	0.346112
TCGA-ED-A627-01	0.105544	1.0404	1.75933	2.57095	2.58482	2.37345	5.6346	2.69682	5.47706	Low_risk	0.409294
TCGA-RC-A7S9-01	0.292075	3.39456	3.43941	4.58703	5.40099	4.02448	5.9768	0.32435	6.84727	High_risk	0.863892
TCGA-DD-AADD-01	3.84141	3.17527	4.98744	5.5126	5.2639	7.09305	7.02753	0.227495	7.0168	High_risk	1.1248
TCGA-BC-A10W-01	2.14978	3.53658	5.13256	5.30148	5.54667	5.94037	7.6757	0.582749	6.59817	High_risk	1.4109
TCGA-BC-A3KG-01	4.53021	3.94248	4.74144	6.33453	5.89927	5.52819	6.41744	0.246834	8.51994	High_risk	1.28338
TCGA-DD-AACN-01	3.4104	0.96997	2.26748	2.66129	3.33658	2.63624	6.92115	1.28741	4.99574	Low_risk	0.675017
TCGA-G3-AAV6-01	4.02392	4.16416	4.52509	5.51135	4.0813	6.77622	7.08219	0.0489336	8.07553	High_risk	1.80361
TCGA-DD-AAVZ-01	0.224287	2.00605	3.2124	3.44631	3.62486	4.32107	6.14747	0.812211	6.17087	Low_risk	0.588831
TCGA-CC-A9FU-01	5.14414	3.74032	4.58968	5.90851	5.1833	7.11431	6.40011	0.0958569	7.09709	High_risk	1.39787
TCGA-DD-AACE-01	0.219091	0.847837	1.77117	3.05882	3.39742	1.60966	5.92724	1.78132	4.86381	Low_risk	0.239363
TCGA-BC-A3KF-01	3.86614	2.26114	3.20251	3.69645	4.38453	4.10217	6.51407	0.934177	4.82799	High_risk	1.10416
TCGA-ZS-A9CD-01	1.40746	0.699196	1.24215	3.11392	1.99548	1.94763	6.52775	0.601506	4.8259	Low_risk	0.50011
TCGA-DD-AADY-01	3.79039	1.82342	3.16699	4.38615	4.07421	2.84404	6.0316	0.469469	5.01891	High_risk	0.880815
TCGA-2Y-A9H4-01	3.07315	2.3452	2.45368	5.60954	3.56897	2.21316	4.47464	1.08406	5.56141	High_risk	0.912114
TCGA-WX-AA47-01	0.196859	0.871765	0.896853	2.07642	1.20113	1.97992	3.44873	0.0182069	3.69211	Low_risk	0.254487
TCGA-G3-A5SJ-01	3.08269	2.54871	2.7781	3.76214	3.4194	3.97052	5.98863	0.258459	6.58869	High_risk	1.03979
TCGA-YA-A8S7-01	2.53938	4.47453	4.73112	5.26669	5.10119	6.47974	6.29773	1.6992	7.08359	High_risk	1.78237
TCGA-FV-A495-01	2.23364	2.24626	1.89612	6.14153	3.99283	4.49665	6.25793	1.0077	5.93579	Low_risk	0.664634
TCGA-DD-A4NP-01	0	0.0508847	0.461005	1.676	1.24184	0.294665	4.45411	2.49339	3.29785	Low_risk	0.239669
TCGA-MI-A75I-01	0	3.57774	2.89685	4.90715	4.41474	4.03415	7.2635	0.84141	5.86769	High_risk	1.45144
TCGA-DD-A3A5-01	2.12806	1.68563	2.65148	5.56201	4.07875	3.95592	3.97406	2.39923	6.15338	Low_risk	0.17316
TCGA-DD-AACY-01	2.33811	0.450274	0.85997	1.61447	1.5725	1.11583	5.44859	0.405012	4.49046	Low_risk	0.43474
TCGA-CC-A5UC-01	0.196103	3.74356	4.19537	4.83676	3.86189	6.13789	8.05015	0.415759	6.47179	High_risk	1.68762
TCGA-CC-A8HV-01	4.16048	3.09339	3.13657	3.93285	3.46019	5.31361	5.99892	0.0647449	5.39764	High_risk	1.48441
TCGA-BC-A5W4-01	3.08413	1.95166	1.36732	3.56644	1.94703	2.8894	4.09456	0.913876	3.39395	High_risk	1.09167
TCGA-RC-A7SF-01	2.29886	1.67224	2.38728	3.93382	2.83958	2.48202	5.26298	0.97673	5.35038	Low_risk	0.770606
TCGA-RC-A6M4-01	0.195222	1.81233	2.60881	4.18987	4.26206	2.71635	5.33092	2.15998	5.29421	Low_risk	0.454021
TCGA-ED-A7XO-01	0.0901759	2.48857	3.40567	5.9801	4.65771	5.17431	5.10552	1.9911	5.536	Low_risk	0.525361
