# Supplementary material for: Transcription factors-related molecular subtypes and risk prognostic model: exploring the immunogenicity landscape and potential drug targets in hepatocellular carcinoma
Source: Cancer Cell Int. 2024 Jan 4;24:9. doi: 10.1186/s12935-023-03185-1 (PMC10765642; doi:10.1186/s12935-023-03185-1)
Supplement: Supplementary file 9 — Additional file 9: Table S2. The raw data for calculating the risk score based on the ICGC database. [file 12935_2023_3185_MOESM9_ESM.xlsx]

## Sheet: Raw data from the ICGC database
Sample ID	Gene Symbol									Risk	Risk Score
	ZIC2	CENPA	FOXM1	E2F1	TCF19	MYBL2	HMGA1	ESR1	HMGB2
DO227643_SP191990	2.19893	0.245334	1.81533	1.66217	1.75856	0.773224	2.60013	2.40546	3.81817	Low_risk	-0.101587
DO227801_SP192707	1.15756	0.794543	1.84358	0.808442	1.45527	0.829935	4.19742	0.847834	4.545	Low_risk	0.225534
DO23508_SP50097	1.24267	2.24134	2.86079	3.39794	2.66139	3.842	6.24404	0.111635	5.44122	High_risk	1.6231
DO23509_SP50099	2.24656	2.35271	3.80346	5.58539	4.0427	4.03834	4.38951	0.0656635	5.41838	High_risk	2.73075
DO23510_SP50101	1.32828	1.4173	2.78219	2.23721	2.03257	2.29678	5.50093	0.271874	4.43239	High_risk	1.41941
DO23511_SP50103	1.45925	1.65463	4.48134	5.183	3.46381	5.27932	4.96047	0.258789	4.59989	High_risk	2.96518
DO23512_SP50105	2.69664	0.670479	2.4303	1.59774	1.56822	1.09071	3.85139	2.41716	3.33825	Low_risk	0.597444
DO23513_SP50107	0.294302	0.978561	2.8616	3.05232	2.29805	2.29989	4.82396	1.01397	4.87877	Low_risk	0.529312
DO23514_SP50109	0.689761	1.5588	2.15085	1.54855	2.21481	1.98769	4.60594	0.765889	6.13558	Low_risk	0.185312
DO23515_SP50111	1.92045	2.45496	4.17328	3.8495	3.13295	4.80236	5.97105	0.268618	5.58703	High_risk	2.75842
DO23516_SP50113	1.16038	1.7122	3.2278	4.13955	4.11301	2.81738	6.01433	1.84558	6.07775	Low_risk	0.278177
DO23517_SP50115	1.21584	0.236984	1.10331	0.254548	0.316954	0.145686	3.79735	2.42685	3.36134	Low_risk	-0.917717
DO23518_SP50117	1.84788	0.841568	1.9639	2.73242	2.29738	1.34434	4.04762	0.597852	4.68258	Low_risk	0.784242
DO23519_SP50119	2.29472	3.33815	4.25772	4.27707	3.30354	5.87408	7.44419	0.129898	4.92506	High_risk	3.29918
DO23521_SP50123	2.68344	2.80103	3.58238	3.12642	3.55206	4.78934	5.61159	0.219529	6.03037	High_risk	2.62317
DO23523_SP50127	0.271943	0.768055	1.31427	0.571602	1.60021	1.30334	5.61281	1.05083	4.93666	Low_risk	-0.742455
DO23524_SP50129	3.15177	3.35974	3.81613	3.67153	3.82193	2.99744	4.77927	0.150932	5.39567	High_risk	2.93167
DO23525_SP50131	2.22574	3.36683	4.57121	4.53561	4.26687	4.48326	3.83692	0.180573	7.25558	High_risk	3.00475
DO23526_SP50133	0.710671	2.08618	4.07052	3.68803	3.08766	4.50528	5.98386	0.656528	5.03172	High_risk	1.92389
DO23527_SP50135	1.34662	0.719094	1.73799	1.66044	2.06866	0.754587	4.16856	2.1066	4.2586	Low_risk	-0.533871
DO23528_SP50137	0.585458	0.929378	2.23285	1.76319	2.96972	1.70795	5.54536	0.834561	4.05518	Low_risk	0.102001
DO23529_SP50139	0.851849	1.15803	3.19728	1.80721	2.29042	1.31829	4.35502	0.855274	4.12654	High_risk	0.996199
DO23530_SP50141	0.22975	0.763999	2.12937	1.34934	2.18825	2.22721	4.44175	1.2125	5.23051	Low_risk	-0.219902
DO23531_SP50143	0	0.191074	1.07445	0.387646	0.97606	0.438777	2.76816	1.81047	3.85637	Low_risk	-1.18176
DO23532_SP50145	1.29135	0.505869	3.15555	1.32102	1.49582	1.10187	2.73571	2.57492	3.35448	Low_risk	0.406862
DO23533_SP50147	1.68553	1.09218	2.79736	1.86191	3.25793	1.77449	3.94368	0.463809	5.70206	High_risk	1.0267
DO23534_SP50149	0.117033	0.52213	2.43292	1.47307	0.892155	0.565198	2.20783	2.22711	4.18261	Low_risk	-0.374793
DO23535_SP50151	1.86098	1.28816	2.70783	1.92281	2.46923	2.56457	4.86297	1.01895	4.50717	High_risk	1.12656
DO23536_SP50153	1.13204	0.551311	1.61362	0.884305	1.3313	0.650514	4.41291	1.32354	4.32851	Low_risk	-0.218794
DO23537_SP50155	0	2.9365	4.57661	4.49084	5.77503	4.79455	6.43395	0.363462	6.11809	High_risk	1.57813
DO23538_SP50157	0.544776	0.771968	1.45196	0.847321	0.987686	0.414562	2.75486	3.34058	3.88701	Low_risk	-1.50308
DO23539_SP50159	0.639703	1.62873	3.67222	2.48182	3.94339	3.06624	4.78909	1.16745	6.14542	Low_risk	0.755591
DO23540_SP50161	1.68196	0.9796	3.60383	3.58897	2.71184	3.11742	5.68112	2.00778	4.24953	High_risk	1.1214
DO23541_SP50163	2.06622	0.896805	1.64238	1.40812	1.487	1.06492	4.20415	1.35625	4.83032	Low_risk	0.245333
DO23542_SP50165	1.51643	1.38775	2.54978	1.03137	1.25772	1.07498	4.8504	0.64703	4.98173	High_risk	0.996257
DO23543_SP50167	0.797965	1.22645	2.54099	2.30051	2.36685	2.07728	4.24098	1.6209	5.53478	Low_risk	0.0831321
DO23544_SP50169	0.0193845	0.560361	0.755014	0.62492	0.899521	0.660411	2.19268	2.18238	3.83323	Low_risk	-1.43171
DO23545_SP50171	1.43837	1.63902	2.75734	2.60735	1.654	3.40672	5.03104	0.169078	4.8575	High_risk	1.79038
DO23546_SP50173	0.967203	1.60568	3.24653	2.54525	2.25449	2.75675	3.51194	1.51377	5.68357	Low_risk	0.884993
DO23547_SP50175	0.264396	1.2459	2.89987	1.60177	1.79859	1.64732	5.02073	0.929427	4.91963	Low_risk	0.502611
DO23548_SP50177	0.666933	0.753728	2.5899	1.59528	2.8887	2.05515	3.84717	1.44459	4.6793	Low_risk	0.0892565
DO23549_SP50179	1.13003	1.8332	3.51793	2.26496	2.99145	3.24353	4.20464	0.979338	6.68772	High_risk	1.18315
DO23550_SP50181	0.181354	0.645124	2.32039	1.01885	1.92207	1.3763	3.65863	1.52861	4.36097	Low_risk	-0.244198
DO23551_SP50183	0.0406839	0.180232	0.843581	0.246414	0.438381	0.258336	2.84786	2.45993	3.55049	Low_risk	-1.57946
DO23552_SP50185	1.80454	2.44989	3.26607	3.84884	3.96921	3.47628	4.56225	0.296871	5.35707	High_risk	1.88541
DO45091_SP98896	1.18259	1.07167	2.27469	1.9206	1.83331	1.53975	4.92649	0.137324	4.21129	High_risk	1.04942
DO45092_SP98898	1.62793	1.67799	2.66935	2.53651	2.60962	1.95409	5.47294	0.245385	4.76572	High_risk	1.3337
DO45093_SP98900	1.95644	2.86431	4.32758	3.37062	2.53333	5.10398	6.17908	0.107434	5.76098	High_risk	3.10989
DO45094_SP98902	0.4325	0.294131	1.31691	0.645531	1.01552	0.463746	2.71843	2.05017	3.94088	Low_risk	-0.962539
DO45095_SP98904	0.781872	1.08487	2.40498	1.89681	2.05816	1.99248	4.73653	1.22848	5.04986	Low_risk	0.251092
DO45096_SP98909	1.50472	1.63118	2.68515	2.73818	2.19838	2.33739	3.99355	0.866935	5.13109	High_risk	1.14304
DO45096_SP98907	1.50472	1.63118	2.68515	2.73818	2.19838	2.33739	3.99355	0.866935	5.13109	High_risk	1.14304
DO45097_SP98913	0.06651	0.403911	2.32703	1.32941	2.01022	0.834756	4.8024	0.333015	4.69181	Low_risk	0.162271
DO45099_SP98915	1.64454	0.949822	1.75278	2.00221	1.63643	1.26072	4.21091	2.06833	3.98452	Low_risk	-0.122269
DO45101_SP98921	2.12353	0.201566	2.31471	1.34582	1.22166	0.515639	2.85736	1.68128	3.17667	Low_risk	0.70571
DO45103_SP98925	0	1.47695	2.66102	1.51738	1.9566	2.01835	4.88812	0.685535	4.59446	Low_risk	0.480526
DO45105_SP98927	1.91353	1.93507	3.58513	3.15204	3.12918	1.55567	3.20048	0.647243	5.53629	High_risk	1.77078
DO45107_SP98933	2.40504	0.594472	2.33534	1.56137	1.28755	0.90147	2.32262	1.47518	3.53082	High_risk	1.06162
DO45109_SP98937	0.984659	0.374266	1.66134	1.02582	0.992356	0.624981	2.99054	2.54624	3.80543	Low_risk	-0.731312
DO45111_SP98941	0.154076	0.802535	1.86291	1.71349	1.16075	0.67045	3.35828	3.17988	2.99442	Low_risk	-1.18219
DO45113_SP98945	1.77456	1.47088	2.27415	2.12845	2.17925	1.69121	4.80889	0.304878	4.45884	High_risk	1.20099
DO45115_SP98949	2.09911	1.59083	3.17892	2.95165	2.9795	3.01744	5.05248	0.254433	4.83692	High_risk	1.982
DO45117_SP98953	1.98427	2.01316	2.7466	2.47488	2.39609	2.41796	4.44505	0.192175	5.17708	High_risk	1.74146
DO45119_SP98955	2.05761	2.44223	2.59031	2.2045	3.13968	2.73366	4.68145	0.301995	4.18387	High_risk	1.65891
DO45121_SP98959	0.853254	1.04327	2.23507	1.98753	2.05444	1.57273	4.97901	0.731486	4.49038	Low_risk	0.457259
DO45123_SP98965	2.63798	2.14368	2.71065	1.89092	2.24588	1.88919	4.25385	0.826449	4.85293	High_risk	1.61861
DO45125_SP98967	0	0.531228	1.87437	2.34713	1.74846	1.01724	3.60371	1.74953	3.78743	Low_risk	-0.59324
DO45127_SP98973	1.07531	3.31853	5.31079	4.29821	3.68611	5.43628	5.55529	0.72833	6.95429	High_risk	2.80355
DO45129_SP98975	1.01259	0.826408	2.13849	0.842864	1.46009	0.653117	2.79887	2.68078	4.31892	Low_risk	-0.6017
DO45131_SP98981	1.13254	2.21325	3.82415	3.72611	2.94243	3.22957	6.45212	0.600212	4.91162	High_risk	1.81639
DO45133_SP98985	1.41716	0.427778	1.65104	1.20024	1.6865	0.490553	4.01287	1.08684	4.11517	Low_risk	0.0342919
DO45135_SP98989	1.11986	1.22069	2.37683	1.81164	2.2357	2.69579	4.4664	0.885332	5.27648	Low_risk	0.653132
DO45137_SP98991	0.0817921	1.28116	2.53774	1.68488	2.29635	1.83571	4.84645	0.485664	3.80394	Low_risk	0.554523
DO45139_SP99265	0.670411	2.36825	3.34196	3.09996	3.52603	3.85176	5.82731	0.805746	5.28094	High_risk	1.14681
DO45139_SP112184	1.55476	3.38425	3.99744	3.98428	4.16455	4.59253	6.83565	0.211411	6.39136	High_risk	2.22884
DO45139_SP98997	0.0170407	0.756643	1.86236	2.55431	1.84492	0.939229	3.2537	0.67828	4.11157	Low_risk	0.0194171
DO45141_SP99001	1.20272	0.91994	2.10673	1.11551	1.82606	1.25459	4.08749	0.952977	5.3655	Low_risk	0.27384
DO45141_SP99003	1.58544	1.19192	3.09217	3.18441	3.55516	2.85068	3.47517	2.20538	4.91001	Low_risk	0.508388
DO45143_SP99007	2.0227	1.33752	2.08303	1.65836	1.51485	0.997465	4.62468	1.94139	5.09339	Low_risk	0.149787
DO45145_SP99011	1.73932	3.12497	4.83437	3.5202	3.08575	4.81112	7.73482	0.200353	7.78731	High_risk	2.77408
DO45149_SP99019	0.251957	1.252	2.69861	2.31503	2.39422	1.60883	3.10174	2.37539	3.6341	Low_risk	-0.227222
DO45153_SP99029	0.755297	2.08123	3.00417	2.64812	2.67134	2.61934	3.69112	1.05249	5.11356	Low_risk	0.929506
DO45155_SP99033	1.28492	3.38908	4.0121	3.26924	3.73257	4.62053	3.91014	1.40596	5.92581	High_risk	1.75486
DO45157_SP99037	1.75363	1.99183	3.03774	2.23076	2.56684	2.59595	4.88646	0.552914	5.44893	High_risk	1.51842
DO45159_SP99041	1.65477	1.10043	1.81339	2.85698	2.14976	1.43044	4.94703	0.706631	4.41847	Low_risk	0.593592
DO45161_SP99045	1.78882	3.0285	4.24955	3.85626	3.83656	3.90847	6.00693	0.119312	6.59659	High_risk	2.48539
DO45163_SP99049	0.515952	1.51064	2.68861	1.93387	2.706	1.35248	5.57837	0.458257	5.33989	Low_risk	0.479555
DO45165_SP99053	2.44268	2.16737	2.65723	1.18981	1.85039	2.60464	4.65785	0.60292	5.27702	High_risk	1.68898
DO45167_SP99057	1.92838	1.02157	2.41459	1.34529	1.09517	0.981501	2.65415	0.492458	4.06303	High_risk	1.4645
DO45169_SP99061	1.76113	1.39934	2.26895	1.54596	1.34322	1.3976	3.90761	0.349055	4.96883	High_risk	1.24148
DO45171_SP99065	1.27104	0.494832	1.38682	1.44913	1.40864	0.653574	4.49241	0.80122	4.61292	Low_risk	-0.0252731
DO45173_SP99069	2.30908	1.87353	2.44015	2.44977	2.24987	2.68804	5.93652	0.597796	4.51466	High_risk	1.48617
DO45175_SP99073	0.677056	0.471998	1.89827	1.52822	1.85387	0.806956	4.18156	0.4828	3.77884	Low_risk	0.291355
DO45177_SP99077	0.662691	0.688756	1.38499	1.01838	1.63047	0.878438	3.5013	2.28705	3.97435	Low_risk	-1.00781
DO45179_SP99081	1.64484	1.568	2.92554	2.16696	3.14351	2.82407	4.1953	0.693136	4.99669	High_risk	1.29564
DO45181_SP99085	0.0269266	0.279636	1.4537	0.846071	1.42621	1.07664	3.6458	1.74513	4.24222	Low_risk	-0.963286
DO45183_SP99089	1.27777	1.51067	2.5807	1.56794	2.11285	2.48995	2.14967	0.0866235	4.30368	High_risk	1.62746
DO45185_SP99093	1.39499	2.21404	3.44122	3.00539	3.73704	3.83487	6.71347	0.536553	6.31332	High_risk	1.40524
DO45187_SP99097	1.67238	2.36855	4.02542	1.73179	3.48191	3.42176	4.40863	0.173879	5.32977	High_risk	2.32594
DO45189_SP99101	1.9563	1.38116	3.03723	2.08679	2.71307	2.57612	6.44592	0.167661	4.27757	High_risk	1.7534
DO45191_SP99105	2.3144	0.810746	2.41591	2.15451	1.94663	1.38494	3.61677	0.124557	3.5695	High_risk	1.75993
DO45193_SP99109	1.60119	2.77089	3.68484	2.74152	2.10374	3.97957	5.84854	0.115856	5.26522	High_risk	2.49848
DO45195_SP99113	0.125554	0.15505	1.08762	0.448953	0.584901	0.39139	1.96461	2.01203	3.26077	Low_risk	-1.02375
DO45197_SP99117	0.0305304	1.29229	2.79443	2.27539	2.3572	3.23791	3.91799	0.482996	5.36568	Low_risk	0.801487
DO45199_SP99121	1.36603	1.44262	2.93883	2.27643	2.62143	2.12971	4.77385	0.190832	4.97042	High_risk	1.42378
DO45201_SP99125	0	0.285425	1.0675	0.819156	1.23782	0.657094	3.65368	1.41823	4.37991	Low_risk	-1.07417
DO45203_SP99129	0.20726	1.20506	1.90383	1.19962	1.63627	1.91435	4.41136	0.379123	4.08345	Low_risk	0.373863
DO45205_SP99133	2.46384	2.04806	3.48233	2.72003	3.24711	3.28054	6.05806	0.182381	5.56498	High_risk	2.22497
DO45207_SP99137	0.085823	1.00132	3.21464	3.62577	3.79971	2.75535	3.64977	1.93818	4.50092	Low_risk	0.0708746
DO45209_SP99141	0	3.07968	4.08358	4.31959	3.4646	5.93187	7.52207	0.0806231	5.42354	High_risk	2.09506
DO45211_SP99145	1.09395	2.3494	4.83318	3.68476	3.23253	5.34124	7.99713	0.195293	6.14772	High_risk	2.66563
DO45213_SP99149	1.72884	1.83632	2.93553	2.79085	2.67955	2.51738	5.65727	0.717073	4.66761	High_risk	1.37961
DO45215_SP99153	0.927716	0.136105	2.44367	0.565976	0.541885	0.38738	3.30219	3.46783	3.56301	Low_risk	-0.797227
DO45217_SP99157	3.20527	2.63752	4.88423	4.20512	3.14726	5.45053	5.24147	0.173265	5.47799	High_risk	4.03067
DO45219_SP99161	0.987714	2.09546	3.00544	2.6335	2.91042	3.89442	5.53682	0.172571	4.69263	High_risk	1.60896
DO45221_SP99165	2.31447	2.18006	3.00771	2.18621	2.11402	3.03763	5.71329	0.166228	5.01235	High_risk	2.14401
DO45223_SP99169	1.99216	1.00615	1.70779	1.30994	1.76106	1.09489	4.56021	2.19075	4.53617	Low_risk	-0.26109
DO45225_SP99173	2.53727	2.22265	3.03688	3.80523	4.62015	3.27021	5.25433	0.652221	6.07577	High_risk	1.51323
DO45227_SP99177	2.00816	1.6035	2.32671	2.3932	2.40447	0.697227	3.79378	1.21026	4.10442	Low_risk	0.768935
DO45229_SP99181	0.537283	0.753679	1.36876	1.07763	1.77871	1.4949	4.397	1.21421	4.31846	Low_risk	-0.487188
DO45231_SP99185	0.961699	1.51766	2.86198	2.61157	2.82747	2.41763	4.33025	1.44064	5.34388	Low_risk	0.49385
DO45233_SP99189	2.17371	0.570717	1.68615	1.02543	1.58517	1.01778	4.25208	1.35998	3.86001	Low_risk	0.351407
DO45235_SP99193	1.05259	1.748	3.16596	4.6007	4.14532	1.69573	4.97264	1.13101	5.49772	Low_risk	0.617253
DO45237_SP99197	0.542428	2.63791	3.64251	4.18877	3.63296	3.56321	4.27355	0.527887	6.11672	High_risk	1.48434
DO45239_SP99201	0.238885	1.97488	3.88474	2.1837	2.31438	3.09939	4.23586	0.586469	4.82415	High_risk	1.6252
DO45241_SP99205	1.72016	0.943512	2.91472	1.80883	2.11685	1.91309	3.69169	1.00858	4.28677	High_risk	1.23925
DO45243_SP99209	0.491374	0.926108	1.78565	1.14001	1.77201	1.22125	4.38188	1.09368	4.42411	Low_risk	-0.206046
DO45245_SP99213	1.33477	3.14031	5.28814	3.41298	3.48989	4.59832	5.71477	1.95187	4.85198	High_risk	2.29164
DO45247_SP99217	2.59842	1.77111	2.50465	1.39527	2.75271	1.70119	4.84026	0.415093	4.92621	High_risk	1.44688
DO45249_SP99221	1.00015	1.03714	2.43794	1.61618	2.45676	1.70387	5.39094	0.528609	4.55851	Low_risk	0.638429
DO45251_SP99225	0.0817209	1.50159	2.66258	1.69407	1.97771	1.65751	4.80763	0.864582	4.90699	Low_risk	0.332249
DO45253_SP99229	0.100755	2.00273	3.46976	5.7965	4.04498	2.13422	4.38633	0.631605	6.12365	Low_risk	0.841968
DO45255_SP99233	0.595226	0.887759	1.90901	1.71797	2.22028	0.967299	4.26208	2.32959	4.77734	Low_risk	-0.93343
DO45257_SP99237	0.0254343	1.3961	2.68072	3.35919	2.85568	2.03591	4.75404	0.3243	4.8366	Low_risk	0.626442
DO45259_SP99241	3.2077	2.89593	4.04616	4.33424	3.86808	4.46441	6.78129	0.128143	5.73493	High_risk	3.12468
DO45261_SP99245	0.100495	0.504724	1.11489	0.860654	1.4142	0.603886	4.01856	1.54712	5.15178	Low_risk	-1.22106
DO45263_SP99249	3.4698	2.64124	3.04584	3.65309	4.22397	4.19538	4.60522	0.611726	5.78213	High_risk	2.30029
DO45265_SP99253	2.63251	1.8423	3.56384	2.43761	1.9773	2.91554	4.7132	0.276151	5.05447	High_risk	2.6212
DO45267_SP99257	2.64343	2.9917	4.25179	2.73561	3.18249	4.01615	7.50161	0.466426	6.12772	High_risk	2.67729
DO45269_SP99261	1.95577	2.94188	3.66855	3.14805	2.59271	4.49545	6.10817	0.13106	6.60559	High_risk	2.46404
DO45273_SP99269	2.06843	1.63293	2.71943	2.7561	2.35975	3.24661	4.94202	0.945786	5.12146	High_risk	1.40419
DO45273_SP99271	2.06843	1.63293	2.71943	2.7561	2.35975	3.24661	4.94202	0.945786	5.12146	High_risk	1.40419
DO45275_SP99275	0.771812	3.21784	4.29653	3.53537	4.0535	5.25574	6.31431	0.712683	5.64889	High_risk	1.9981
DO45277_SP99279	0.162818	1.40508	2.75979	2.43985	3.00324	2.34288	6.78253	0.56993	5.31811	Low_risk	0.3331
DO45279_SP99283	0.000608973	0.417289	1.61359	1.06275	1.16255	0.792566	4.5588	0.332046	4.08446	Low_risk	-0.0634535
DO45281_SP99289	1.2549	1.40873	2.93906	2.23445	2.33625	3.2462	5.06522	0.817531	5.4927	High_risk	1.1449
DO45281_SP99287	0	0.65415	2.54684	1.4294	1.41331	1.03044	4.55494	1.69788	3.42924	Low_risk	-0.144059
DO45283_SP99293	2.16938	1.84948	2.99165	3.13446	2.59191	2.16946	6.83903	0.44789	4.77762	High_risk	1.6475
DO45285_SP99297	0.865953	1.3548	2.80776	2.57848	1.95064	2.43002	6.94428	0.1276	3.89239	High_risk	1.33429
DO45287_SP99301	0	2.31567	3.82302	3.43843	3.37638	3.83	7.04871	0.805971	6.77966	Low_risk	0.906425
DO45289_SP99305	1.90649	1.65461	3.28622	2.81789	2.18835	2.67064	6.56447	0.232974	5.41478	High_risk	1.8916
DO45297_SP99321	0.547375	1.63762	3.60863	2.42525	2.85263	2.98853	7.04779	0.0889603	5.16759	High_risk	1.46748
DO45299_SP99325	2.04528	3.54702	4.68674	3.62298	4.28489	4.44114	8.86017	0.0963311	7.20587	High_risk	2.62591
DO45301_SP99329	1.74431	2.90085	4.55477	3.75974	3.87838	4.22704	7.34228	0.603917	5.38765	High_risk	2.45673
DO45303_SP99333	1.23268	0.760442	2.22999	1.13334	1.70492	1.18544	5.74868	0.270086	3.47007	Low_risk	0.884207
DO45305_SP99337	1.60057	1.73282	3.60724	2.71656	2.63091	3.08159	5.51702	0.25274	4.83236	High_risk	2.08091
DO45307_SP99341	1.65571	3.37772	4.51605	3.38342	3.96753	4.648	7.02889	0.574734	6.47419	High_risk	2.36794
DO48672_SP106993	1.41298	0.630291	1.69303	1.05673	1.85337	0.551027	4.98097	2.09208	3.97751	Low_risk	-0.587612
DO48674_SP106998	0.0300503	0.0553887	1.45472	0.24467	0.272079	0.198719	2.09146	2.23906	2.72241	Low_risk	-0.897193
DO48677_SP107004	0.209808	0.366558	1.16333	0.412463	1.31105	0.346091	3.92166	1.25765	3.61705	Low_risk	-0.828818
DO48679_SP107007	1.13877	1.56297	2.642	2.30274	2.45218	2.20482	6.01755	0.423736	5.16411	High_risk	0.94717
DO48681_SP107010	1.85786	2.58777	3.87148	2.92553	3.41606	3.20103	5.1791	0.0887231	5.47306	High_risk	2.36897
DO48682_SP107012	1.97589	2.51577	3.40195	1.85488	2.06804	2.1798	6.13866	0.0536352	5.03843	High_risk	2.16669
DO48693_SP107032	1.37161	1.03147	2.3344	1.45009	1.54109	1.46812	3.54507	0.370753	5.21093	High_risk	1.01524
DO48695_SP107037	0.0671159	0.77528	2.53631	1.6227	2.16503	1.05321	4.03366	0.935155	4.11768	Low_risk	0.14623
DO48697_SP107041	2.53033	1.81009	3.52418	2.82562	2.96432	4.51312	5.92319	0.220598	5.59292	High_risk	2.49152
DO48700_SP107044	0.465259	1.35901	1.89773	1.4899	2.10471	1.36278	4.67629	0.59676	4.25803	Low_risk	0.170744
DO48701_SP107047	1.4589	1.42026	2.74554	2.26164	2.58925	2.56607	4.65865	1.16628	4.10742	High_risk	0.973279
DO48704_SP107052	0.890381	1.4138	2.55737	2.06365	2.18462	2.59126	5.31692	0.594973	5.1107	Low_risk	0.826808
DO48706_SP107056	1.40314	0.78114	2.26164	1.86164	2.72363	2.16053	4.50611	0.0428633	4.59454	High_risk	1.04949
DO48712_SP107063	0.178296	1.56817	2.73977	2.71888	3.48102	3.02704	5.62875	0.502588	5.32241	Low_risk	0.500356
DO48715_SP107068	1.98415	1.76975	3.12064	2.1774	2.7738	3.32739	4.50618	0.161062	5.97192	High_risk	1.89748
DO48716_SP107071	1.82563	1.01369	2.71178	1.93054	2.1099	1.64494	4.54569	0.626137	4.57895	High_risk	1.25299
DO48717_SP107073	0	2.94295	4.34085	4.04109	4.13324	3.04412	4.88572	0.52718	5.57247	High_risk	1.55651
DO48719_SP107076	2.38535	0.549883	2.27957	0.685847	1.1869	0.610585	3.75575	2.23325	3.60171	Low_risk	0.372573
DO48720_SP107078	1.19576	1.79136	3.83565	2.81596	2.99375	3.26844	5.15882	0.646603	5.49329	High_risk	1.72694
DO48721_SP107080	1.15827	0.46122	1.60271	2.07301	1.21182	0.83882	2.88624	1.11598	4.039	Low_risk	0.18263
DO48723_SP107084	1.15834	2.14018	3.50074	2.53665	3.28399	3.23202	5.69735	0.191852	5.95184	High_risk	1.62133
DO48725_SP107088	0.148566	1.44251	2.73778	1.53509	1.89998	2.53133	4.26237	0.680686	4.80951	Low_risk	0.702404
DO48727_SP107091	2.2745	0.892147	2.06805	1.1865	1.76461	0.965972	3.42387	0.0743218	3.6036	High_risk	1.48022
DO48728_SP107094	1.16769	1.4927	3.299	2.33593	2.87454	3.86004	5.07664	0.596776	5.59541	High_risk	1.44831
DO48730_SP107097	2.16707	2.5214	3.81698	3.0206	2.64492	3.00784	5.94195	0.268884	5.39327	High_risk	2.44327
DO48732_SP107101	1.45443	1.2892	2.4002	1.86534	2.39343	1.37658	5.81716	2.253	4.65694	Low_risk	-0.222018
DO48733_SP107104	1.35878	0.534249	1.45874	1.37966	1.95768	1.18309	5.61472	0.645567	3.89101	Low_risk	0.131356
DO48736_SP107109	2.16318	0.886013	2.08353	1.53527	2.2096	1.65824	4.9468	0.277649	4.71624	High_risk	1.10044
DO48737_SP107111	1.96533	1.48984	3.48233	3.15029	2.79906	2.62638	5.6561	0.426103	5.83593	High_risk	1.812
DO48741_SP107119	0.575907	2.73856	2.93054	3.28361	3.38019	3.32641	5.60008	0.65913	5.27208	High_risk	0.956565
DO48742_SP107121	0.0644344	0.246021	1.56071	0.800985	1.43223	0.561008	3.0596	2.94838	3.91162	Low_risk	-1.57693
DO48743_SP107123	1.66802	1.10702	2.8894	1.73124	2.16621	1.84278	4.04634	0.711035	3.96596	High_risk	1.38278
DO48746_SP107129	0	0.901549	2.05888	1.46332	3.51861	0.896474	4.80455	1.52522	5.16915	Low_risk	-1.01594
DO48747_SP107132	1.23102	2.60072	4.38693	3.05115	3.43194	4.34711	6.32725	0.319965	6.36441	High_risk	2.26328
DO48751_SP107136	2.83929	1.76038	3.21152	2.37982	3.15139	2.10739	5.62051	0.111964	5.29166	High_risk	2.10924
DO48757_SP107146	1.56254	2.17417	3.57689	3.39095	3.36104	4.3394	4.96047	0.575327	5.80387	High_risk	1.91629
DO48759_SP107150	0.606498	0.636365	1.97998	1.82365	2.31345	1.07958	4.26567	1.57197	4.28668	Low_risk	-0.404431
DO48760_SP107152	1.90644	0.535015	1.54214	1.38413	1.49237	0.749256	2.65948	1.62426	3.62889	Low_risk	0.139713
DO48761_SP107155	1.7704	0.636291	1.52746	1.02726	1.76704	1.15579	3.69528	1.69687	4.59373	Low_risk	-0.182341
DO50774_SP112130	1.73734	1.1734	1.57057	0.968525	1.16093	0.866063	3.41127	0.521868	5.26734	Low_risk	0.580096
DO50776_SP112133	1.72519	0.81014	2.04569	1.94875	1.97753	0.908875	4.51492	1.09245	4.41758	Low_risk	0.436189
DO50778_SP112138	1.58273	1.72192	3.4897	2.724	2.80322	4.49612	6.11393	0.420943	6.22989	High_risk	1.85415
DO50783_SP112147	0.0444278	0.726582	2.39652	1.52449	2.56207	1.37575	5.41651	0.493289	4.60558	Low_risk	0.092782
DO50785_SP112152	3.07718	2.15227	3.94496	2.77145	3.34131	3.80425	6.12612	0.0123123	5.24164	High_risk	2.9961
DO50787_SP112156	0.732361	0.810643	1.84765	1.20889	1.78108	1.12112	3.7485	3.38134	4.90877	Low_risk	-1.43105
DO50789_SP112160	1.72055	1.01536	2.44642	1.7554	1.5167	1.71669	3.53384	0.460581	3.73887	High_risk	1.4454
DO50791_SP112165	1.77455	1.89938	3.41446	2.96468	2.55029	3.06499	5.49881	0.959795	5.68639	High_risk	1.56429
DO50793_SP112170	1.89807	0.83216	2.27655	1.73438	2.10862	1.61657	4.11719	1.88508	4.26363	Low_risk	0.318646
DO50793_SP112168	1.89807	0.83216	2.27655	1.73438	2.10862	1.61657	4.11719	1.88508	4.26363	Low_risk	0.318646
DO50798_SP112178	1.77368	1.42594	2.92545	3.39494	3.53534	2.46305	4.90102	0.691434	6.29482	High_risk	1.05657
DO50799_SP112180	1.27839	1.69875	3.38532	2.1214	2.35877	4.1009	5.73762	0.192672	5.93329	High_risk	1.84163
DO50800_SP112182	0.745474	0.368072	1.66452	0.859047	1.23855	0.843961	3.66852	1.90496	3.83243	Low_risk	-0.544585
DO50802_SP112186	2.16704	0.822196	1.99834	1.97501	1.42623	1.10771	4.49635	0.843457	4.25877	Low_risk	0.91164
DO50803_SP112188	1.76498	1.09756	2.13592	1.09453	1.83647	1.60987	5.11055	2.55942	5.21724	Low_risk	-0.377486
DO50804_SP112190	0.258413	0.268286	1.02416	1.01439	1.6702	0.653467	4.64893	2.78463	3.68656	Low_risk	-1.83898
DO50805_SP112192	1.57495	0.585035	1.91784	1.53502	1.48348	1.23026	4.96616	0.896899	4.93839	Low_risk	0.395369
DO50806_SP112194	2.32419	2.36839	4.02689	3.47162	3.27299	4.41301	6.43175	0.202543	5.88682	High_risk	2.6815
DO50807_SP112196	1.15511	1.6825	2.63556	2.78658	2.8815	2.09426	2.50034	2.11491	5.70676	Low_risk	0.105526
DO50808_SP112198	0.434158	0.874105	1.74053	0.853807	1.24747	1.18267	4.83707	0.895243	4.79489	Low_risk	-0.153475
DO50809_SP112201	2.06761	3.32201	3.91536	3.82781	3.71708	3.84925	5.483	0.232955	6.45203	High_risk	2.43916
DO50811_SP112205	0	0.990558	2.49654	1.92374	3.18837	1.27642	5.72629	0.930031	4.75034	Low_risk	-0.243201
DO50813_SP112208	0.80015	0.880588	1.93342	1.20211	1.33885	0.800356	4.14776	2.31792	3.7823	Low_risk	-0.563538
DO50814_SP112210	1.43963	0.55133	2.99002	1.68777	2.32447	1.65211	4.98229	0.45996	4.00244	High_risk	1.28511
DO50814_SP112211	1.43963	0.55133	2.99002	1.68777	2.32447	1.65211	4.98229	0.45996	4.00244	High_risk	1.28511
DO50815_SP112213	0.636299	3.59874	4.9351	2.94462	1.80414	4.33119	5.94964	0.101392	7.17851	High_risk	2.83256
DO50816_SP112215	0.0450128	0.559496	2.90804	1.66679	1.59432	1.03377	2.86154	2.11643	4.20683	Low_risk	-0.149371
DO50817_SP112217	0.0908078	0.214768	1.59526	1.01991	1.09157	0.322456	2.86621	1.54378	4.14545	Low_risk	-0.704128
DO50818_SP112219	0.0777375	0.637895	1.40479	1.13383	1.55098	1.02762	4.10653	2.44364	4.06627	Low_risk	-1.35773
DO50819_SP112221	0.526443	1.8368	3.25946	2.81008	2.95125	2.91565	4.47648	0.812937	5.18657	High_risk	1.03025
DO50820_SP112224	2.26888	2.18938	3.6367	2.09152	2.43365	2.86219	2.71546	0.0796848	4.97388	High_risk	2.70057
DO50822_SP112228	0.427808	0.389851	1.58575	0.953416	1.39602	0.766417	4.71954	0.205646	4.38803	Low_risk	0.0636508
DO50825_SP112234	2.01905	1.05924	2.05675	2.71586	2.38297	1.67022	4.70041	0.783676	3.76316	Low_risk	0.941487
DO50829_SP112241	0.950516	3.03818	3.90104	2.76203	3.48987	3.61342	6.64214	0.674196	5.8933	High_risk	1.579
DO50832_SP112248	0	1.28609	2.44124	3.0859	2.78959	2.99214	4.51526	1.00488	3.99844	Low_risk	0.331809
DO50839_SP112261	0	0.216436	1.76485	1.70556	0.971075	0.493085	4.31381	0.742657	2.09567	Low_risk	0.0894403
DO50840_SP112265	0.518182	2.2817	3.39804	4.49868	2.99843	3.43544	4.11573	2.16994	5.30976	Low_risk	0.576862
DO50844_SP112273	2.64687	1.15958	2.71756	2.23878	2.05693	2.46536	3.98789	0.156648	4.29967	High_risk	2.14195
DO50845_SP112276	0.990979	0.92512	3.60386	1.97872	2.19696	1.56458	3.43413	0.439705	3.67351	High_risk	1.72225
DO50850_SP112288	1.19528	1.00606	2.3725	0.984615	2.01733	1.31687	5.38519	0.63905	4.97821	Low_risk	0.545228
DO50855_SP112300	1.53125	1.34643	2.71904	2.17318	2.7462	2.52457	5.63936	0.242635	4.77088	High_risk	1.30754
DO50857_SP112304	1.72592	0.793525	2.00665	1.77261	1.75461	1.30996	4.1889	0.766945	4.82502	Low_risk	0.664044
DO50859_SP112310	1.70489	0.520416	1.54425	1.45221	1.88802	0.398246	4.04149	1.12147	3.65188	Low_risk	0.105732
DO50859_SP192726	1.70489	0.520416	1.54425	1.45221	1.88802	0.398246	4.04149	1.12147	3.65188	Low_risk	0.105732
